# Supplementary material for: A tumor-suppressive role of the PRC1 Polycomb epigenetic complex in the maintenance of adult Drosophila intestinal stem cell identity
Source: PLoS Genet. 2026 Jul 17;22(7):e1012226. doi: 10.1371/journal.pgen.1012226 (PMC13399535; doi:10.1371/journal.pgen.1012226)
Supplement: S1 Table — Complete list of Drosophila genes with their Log2 fold change (Log2FC_TUM) and adjusted p-value (padj_TUM) derived from the RNA sequencing data. (S1_Table.XLSX) [file pgen.1012226.s005.xlsx]

## Sheet: TUM_vs_CTL
FBgn	symbol	baseMean	log2FC_TUM	padj_TUM
FBgn0000008	a	3453.96	-2.7025	1.49409e-13
FBgn0000014	abd-A	384.406	3.50568	3.94992e-20
FBgn0000015	Abd-B	1309.66	3.21155	6.10312e-21
FBgn0000017	Abl	1610.98	-0.117759	0.776387
FBgn0000018	abo	1227.99	0.0957336	0.761685
FBgn0000022	ac	9.83022	-0.355192	0.503633
FBgn0000024	Ace	177.973	0.304995	0.438445
FBgn0000028	acj6	56.1804	-0.302072	0.507684
FBgn0000032	Acph-1	4579.37	0.239384	0.284718
FBgn0000036	nAChRalpha1	26.1391	-2.2768	0.0148876
FBgn0000037	mAChR-A	77.1027	-0.746735	0.0899609
FBgn0000038	nAChRbeta1	12.6433	-1.047	0.113441
FBgn0000039	nAChRalpha2	15.4153	-0.447028	0.406782
FBgn0000042	Act5C	262152	-1.03189	3.3199e-06
FBgn0000043	Act42A	78600.4	0.262801	0.243384
FBgn0000044	Act57B	735.136	7.3786	1.98963e-58
FBgn0000045	Act79B	54.6818	-2.59204	0.000216583
FBgn0000046	Act87E	46.1516	3.524	0.000403013
FBgn0000047	Act88F	7.22183	0.125675	0.824373
FBgn0000052	Pfas	2596.84	0.527772	0.0142343
FBgn0000053	Gart	14730.8	-0.0434119	0.87588
FBgn0000055	Adh	72.9197	0.434062	0.302902
FBgn0000056	Adhr	69.226	0.00859991	0.987315
FBgn0000057	adp	2181.7	0.856624	0.000945845
FBgn0000061	al	5.34932	-0.275613	0.611083
FBgn0000063	Mps1	1279.47	1.48753	8.65795e-09
FBgn0000064	Ald1	49440.2	-0.538832	0.00534923
FBgn0000071	Ama	8453.21	8.59959	5.01231e-186
FBgn0000075	amd	72.3697	0.669046	0.155831
FBgn0000077	amx	435.521	-0.0935382	0.80924
FBgn0000078	Amy-d	4602.52	0.986653	0.00454603
FBgn0000079	Amy-p	18103.5	0.148341	0.694358
FBgn0000083	AnxB9	5778.14	0.429667	0.0613377
FBgn0000084	AnxB10	853.709	-0.352211	0.166766
FBgn0000092	dyw	17.04	0.428513	0.402802
FBgn0000097	aop	6442.06	0.217596	0.345111
FBgn0000100	RpLP0	53586.4	-0.828387	0.000129268
FBgn0000108	Appl	465.402	1.79931	1.67723e-09
FBgn0000109	Aprt	450.455	-0.32864	0.284591
FBgn0000114	bru1	24.2467	-0.738474	0.167551
FBgn0000115	Arl1	1375.5	0.358106	0.17616
FBgn0000116	Argk1	6739.17	-0.767587	0.00560394
FBgn0000117	arm	27267.8	-0.615087	0.0137121
FBgn0000119	arr	4022.85	-1.23603	9.21127e-05
FBgn0000120	Arr1	9.16243	3.11493	0.0120953
FBgn0000121	Arr2	28.7319	-1.7895	0.0124437
FBgn0000137	ase	80.0515	-0.462317	0.319907
FBgn0000139	ash2	9861.62	0.107293	0.673107
FBgn0000140	asp	2780.88	1.37256	1.92748e-07
FBgn0000146	aub	125.57	-0.107414	0.802176
FBgn0000147	aurA	869.777	0.576703	0.0372446
FBgn0000150	awd	20246.7	-0.22796	0.326799
FBgn0000152	Axs	1129.86	1.25016	4.93645e-06
FBgn0000153	b	35.5048	-0.257389	0.588875
FBgn0000157	Dll	55.7392	3.37359	2.99584e-06
FBgn0000158	bam	35.9824	2.39784	0.0044913
FBgn0000163	baz	11181	-1.09631	1.00327e-08
FBgn0000166	bcd	13.9418	-0.642949	0.24475
FBgn0000173	ben	5900.14	0.324155	0.196255
FBgn0000179	bi	833.778	2.15642	1.68741e-16
FBgn0000180	bib	2357.21	-1.92072	7.94981e-09
FBgn0000181	bic	26525.8	-0.142648	0.680891
FBgn0000182	BicC	11.478	-0.473122	0.393417
FBgn0000183	BicD	2417.28	0.0466783	0.873969
FBgn0000206	boss	40.1133	-1.15366	0.0384757
FBgn0000212	brm	6226.87	-0.0508464	0.876657
FBgn0000221	brn	453.988	0.199321	0.556571
FBgn0000228	Nin	1336.88	-0.898399	0.000776506
FBgn0000229	bsk	4407.98	-0.0046679	0.988393
FBgn0000233	btd	528.837	4.11474	8.24437e-22
FBgn0000239	bur	6821.07	-0.711283	0.000492071
FBgn0000241	bw	1238.75	-1.85321	1.27207e-06
FBgn0000244	by	5963.18	-0.832907	0.00139003
FBgn0000246	c(3)G	361.101	0.555463	0.0869365
FBgn0000247	ca	2459.22	-0.885794	0.00780407
FBgn0000250	cact	2533.83	-0.0463182	0.87746
FBgn0000251	cad	2545.24	-1.11895	1.12371e-07
FBgn0000253	Cam	9808.18	-0.396169	0.0948224
FBgn0000256	capu	538.205	0.369695	0.22139
FBgn0000257	car	3373.85	-0.113632	0.656862
FBgn0000259	CkIIbeta	12141.9	-0.190401	0.396366
FBgn0000261	Cat	17719.1	-0.620281	0.00454226
FBgn0000273	Pka-C1	6814.84	-0.227156	0.37681
FBgn0000276	CecA1	3.7904	0.437613	0.432629
FBgn0000277	CecA2	5.0827	1.4397	0.0755492
FBgn0000278	CecB	6.61019	2.1293	0.0332553
FBgn0000279	CecC	38.1379	7.4278	1.55485e-06
FBgn0000283	Cp190	14603	0.188551	0.405838
FBgn0000286	Cf2	1536.05	-0.530861	0.033655
FBgn0000287	salr	516.61	7.34948	7.31059e-47
FBgn0000289	cg	15163.6	-0.115689	0.627585
FBgn0000299	Col4a1	2599.16	5.22554	4.47806e-85
FBgn0000303	ChAT	48.666	-0.151668	0.762574
FBgn0000307	chif	3969.45	-0.0795154	0.763403
FBgn0000308	chic	26102.4	0.0983225	0.72253
FBgn0000316	cin	6272.53	-0.0273268	0.922877
FBgn0000317	ck	1183.01	-0.498398	0.077178
FBgn0000318	cl	3304.49	-0.0861769	0.783062
FBgn0000319	Chc	23770.8	-0.0185457	0.955942
FBgn0000320	eya	108.578	2.39912	1.47091e-06
FBgn0000326	clt	2165.48	0.59964	0.0203818
FBgn0000330	cm	2067.66	0.0800287	0.786704
FBgn0000337	cn	49.905	-1.35018	0.0171867
FBgn0000339	cni	3755.71	0.14814	0.594412
FBgn0000346	comt	500.574	0.364722	0.227107
FBgn0000351	cort	311.503	1.46596	2.50862e-05
FBgn0000352	cos	919.491	1.52103	9.91115e-09
FBgn0000355	Cp15	10.3696	0.723712	0.231933
FBgn0000357	Cp18	9.08084	-0.410721	0.445829
FBgn0000358	Cp19	4.62168	-0.552205	0.338694
FBgn0000359	Cp36	53.8908	-0.462223	0.29944
FBgn0000360	Cp38	31.7905	0.0641131	0.902278
FBgn0000370	crc	66821.8	-1.07438	1.01013e-06
FBgn0000376	crm	1165.5	-0.76798	0.0143911
FBgn0000377	crn	2863.36	0.498513	0.0194933
FBgn0000382	csw	2321.9	-0.674191	0.00306722
FBgn0000384	cta	2445.86	0.180717	0.460929
FBgn0000392	cup	429.736	0.12705	0.718555
FBgn0000394	cv	1375.01	0.890591	0.00016693
FBgn0000395	cv-2	2256.53	0.517761	0.0364728
FBgn0000404	CycA	3462.84	0.636759	0.00174259
FBgn0000405	CycB	1272.17	0.527346	0.0598988
FBgn0000406	Cyt-b5-r	60.1394	4.20661	3.09626e-07
FBgn0000411	D	278.614	2.02714	3.42389e-06
FBgn0000412	D1	8116.01	0.391425	0.0883602
FBgn0000414	Dab	702.69	-0.400013	0.224367
FBgn0000416	Sap-r	60677.6	0.0928538	0.724229
FBgn0000422	Ddc	578.184	2.75421	3.23653e-17
FBgn0000426	SmF	3352.32	0.168406	0.58686
FBgn0000427	dec	275.002	2.14621	0.0186793
FBgn0000439	Dfd	179.419	4.40341	2.91569e-19
FBgn0000442	Pkg21D	1399.29	-1.03346	0.00048746
FBgn0000447	Dhod	8353.67	0.0439816	0.871035
FBgn0000448	Hr3	286.48	-2.22618	8.58207e-08
FBgn0000449	dib	20.5235	-0.747399	0.197383
FBgn0000451	ect	388.633	-1.42204	0.000273242
FBgn0000454	Dip-B	9203.86	-0.379212	0.0624793
FBgn0000455	Dip-C	2774.5	-0.858005	9.06268e-05
FBgn0000459	disco	554.807	3.51517	3.6924e-16
FBgn0000463	Dl	4077.07	-1.29483	1.836e-06
FBgn0000464	Lar	1902.35	-1.33386	3.20348e-06
FBgn0000473	Cyp6a2	583.075	3.61983	3.14483e-12
FBgn0000477	DNaseII	901.562	2.83438	9.49662e-27
FBgn0000479	dnc	5915.37	-0.298619	0.327993
FBgn0000482	dor	2918.29	-0.154912	0.581634
FBgn0000489	Pka-C3	58.8319	-0.341125	0.467948
FBgn0000490	dpp	61.9114	0.146239	0.753191
FBgn0000492	Dr	96.673	0.745331	0.121585
FBgn0000499	dsh	2041.81	0.263276	0.462078
FBgn0000504	dsx	687.256	-0.378194	0.186662
FBgn0000520	dwg	1016.23	0.164423	0.604384
FBgn0000524	dx	1470.01	-0.714618	0.00139152
FBgn0000527	e	58.594	4.17085	2.87986e-07
FBgn0000529	bsh	7.06801	-0.705487	0.243378
FBgn0000533	ea	42.4611	6.183	3.80079e-05
FBgn0000535	eag	83.5027	-2.93967	1.55004e-05
FBgn0000536	eas	2004.77	2.21992	2.08591e-23
FBgn0000541	E(bx)	7691.96	-0.278964	0.300689
FBgn0000542	ec	215.084	-0.429054	0.305376
FBgn0000543	ecd	1665.08	0.192956	0.460905
FBgn0000546	EcR	2161.68	-0.741667	0.00109917
FBgn0000547	ed	10383.1	-1.43684	4.98219e-10
FBgn0000551	Edg78E	2.89468	-0.68144	NA
FBgn0000557	eEF1alpha2	159.505	-0.067148	0.887509
FBgn0000559	eEF2	363746	-0.0714483	0.781548
FBgn0000560	eg	7.87068	1.58769	0.0601388
FBgn0000562	egl	3760.57	-0.0678078	0.830713
FBgn0000565	MsrA	1415.38	1.33256	1.05273e-06
FBgn0000566	Cth	9544.17	-1.04191	2.65099e-07
FBgn0000567	Eip74EF	1388.19	-1.31872	0.000280794
FBgn0000568	Eip75B	12880.8	-1.92269	1.12538e-14
FBgn0000575	emc	8137.23	-1.90265	1.04072e-09
FBgn0000576	ems	8.3924	2.97112	0.0139024
FBgn0000577	en	24.7759	-0.0351208	0.95069
FBgn0000578	ena	5178.19	-0.697381	0.00695082
FBgn0000579	Eno	27429	0.11405	0.663246
FBgn0000581	E(Pc)	2812.89	-0.589431	0.0362659
FBgn0000588	esc	990.026	0.95632	0.000165089
FBgn0000591	E(spl)m8-HLH	9.53828	-0.520425	0.346364
FBgn0000592	Est-6	12.2365	0.246157	0.648623
FBgn0000594	Est-P	53.1635	0.732024	0.130353
FBgn0000606	eve	56.5389	1.66807	0.0138666
FBgn0000611	exd	7700.09	-0.734944	0.000191211
FBgn0000615	exu	753.103	-0.519472	0.0699022
FBgn0000617	Taf9	919.433	0.306193	0.230282
FBgn0000618	e(y)2	801.696	0.325124	0.233038
FBgn0000625	eyg	28.1092	0.477376	0.374474
FBgn0000629	E(z)	3543.74	-0.000668052	0.997919
FBgn0000633	tei	434.777	-1.31679	0.000531091
FBgn0000635	Fas2	30545	-2.58656	2.61044e-32
FBgn0000636	Fas3	1186.69	2.78552	3.77683e-18
FBgn0000639	Fbp1	93.0686	-0.865146	0.0529946
FBgn0000644	Fcp3C	164.821	0.517515	0.184498
FBgn0000658	fj	49.3344	0.5142	0.302003
FBgn0000659	fkh	22918.5	-1.92826	2.89532e-09
FBgn0000662	fl(2)d	4520.57	0.16347	0.489278
FBgn0000667	Actn	3341.13	-0.307084	0.172468
FBgn0000709	fliI	3598.18	-0.039949	0.898218
FBgn0000711	flw	3627.87	0.025845	0.932162
FBgn0000719	fog	6103.46	-1.75687	8.04108e-18
FBgn0000721	for	11742.6	-2.18339	1.27979e-11
FBgn0000723	FER	6764.61	-2.13281	8.16909e-11
FBgn0000808	gd	32.2882	0.438904	0.360506
FBgn0000810	fs(1)K10	1120.59	-0.215745	0.452718
FBgn0000826	png	272.576	1.20473	0.00112298
FBgn0000927	fs(1)Ya	10.6452	-0.0297001	0.959234
FBgn0000928	fs(1)Yb	93.322	3.74322	1.47906e-09
FBgn0000964	tj	349.647	5.42706	6.99017e-32
FBgn0000996	dup	4083.41	1.38598	4.83038e-10
FBgn0001075	ft	315.757	0.308706	0.401944
FBgn0001078	ftz-f1	6223.04	-0.923966	2.5183e-06
FBgn0001079	fu	1047.49	1.11245	2.03592e-06
FBgn0001083	fw	190.595	1.133	0.0165162
FBgn0001084	fy	227.439	1.67508	5.04298e-05
FBgn0001085	fz	771.939	2.62227	9.0045e-15
FBgn0001086	fzy	944.989	0.908432	0.00062088
FBgn0001087	g	3366.99	-0.123738	0.62725
FBgn0001089	Gal	1111.53	0.627748	0.053487
FBgn0001090	bnb	177.194	1.36342	0.00766334
FBgn0001091	Gapdh1	9758.59	0.269351	0.242468
FBgn0001092	Gapdh2	40828.8	-0.680254	0.00263865
FBgn0001098	Gdh	8898.96	2.63114	2.81332e-22
FBgn0001099	gdl	425.339	1.14364	0.00182152
FBgn0001104	Galphai	10948.7	0.699055	0.000329098
FBgn0001105	Gbeta13F	24773.8	-0.0304993	0.911252
FBgn0001108	DCTN1-p150	2737.68	-0.352374	0.221307
FBgn0001112	Gld	63.6262	0.344069	0.425278
FBgn0001114	Glt	1428.12	6.29053	5.8159e-76
FBgn0001120	gnu	5.04861	0.559134	0.330327
FBgn0001122	Galphao	2406.88	0.811231	0.000389295
FBgn0001123	Galphas	2582.43	-0.179939	0.464584
FBgn0001124	Got1	16222.2	-0.769836	0.00110712
FBgn0001125	Got2	9184.7	-1.30782	4.93645e-06
FBgn0001128	Gpdh1	3875.96	-1.06439	5.57428e-06
FBgn0001133	grau	2940.26	0.231851	0.382623
FBgn0001134	Grd	27.834	-0.351383	0.482416
FBgn0001137	grk	127.378	1.31524	0.0027273
FBgn0001138	grn	133.08	1.97338	0.000292284
FBgn0001139	gro	5847.9	0.348537	0.121251
FBgn0001142	Gs1	524.924	0.94307	0.00252101
FBgn0001145	Gs2	574.146	-0.58353	0.0710508
FBgn0001148	gsb	21.6112	0.557961	0.309688
FBgn0001149	GstD1	69034.9	-0.168175	0.53552
FBgn0001150	gt	54.3228	0.182254	0.708768
FBgn0001168	h	3898.95	0.524218	0.0291822
FBgn0001169	H	3620.41	-0.778328	0.00976608
FBgn0001170	H2.0	9.44486	-0.61988	0.292987
FBgn0001179	hay	1420.39	-0.193151	0.522499
FBgn0001180	hb	23.7927	-0.398101	0.460181
FBgn0001185	her	779.091	0.094104	0.761902
FBgn0001186	Hex-A	15657.7	-0.0706661	0.861688
FBgn0001187	Hex-C	30.3633	-0.737479	0.185175
FBgn0001189	hfw	4813.74	0.244332	0.354189
FBgn0001197	His2Av	17760	0.385658	0.103442
FBgn0001202	hook	2953.94	-0.105841	0.697628
FBgn0001206	Hmr	794.052	-0.0722698	0.838565
FBgn0001208	Hn	25.0061	-0.128288	0.806067
FBgn0001215	Hrb98DE	17102.2	-0.0509972	0.851931
FBgn0001217	Hsc70-2	13.1722	-0.67598	0.249048
FBgn0001218	Hsc70-3	48089.4	0.44159	0.0454808
FBgn0001220	Hsc70-5	9995.71	-0.779898	0.000841199
FBgn0001222	Hsf	5148.48	-0.758405	0.000179599
FBgn0001223	Hsp22	30695.9	-1.5912	2.91066e-09
FBgn0001224	Hsp23	64069.9	-1.72173	1.55268e-08
FBgn0001225	Hsp26	128306	-2.45929	3.23712e-22
FBgn0001226	Hsp27	75050.5	-2.64568	3.42927e-28
FBgn0001227	Hsp67Ba	190.281	-2.07151	4.62225e-06
FBgn0001228	CG4456	624.309	0.658612	0.022006
FBgn0001229	Hsp67Bc	1797.79	-1.65611	2.50926e-08
FBgn0001230	Hsp68	42123.4	-3.92578	2.99042e-29
FBgn0001233	Hsp83	319961	-0.829167	0.000112134
FBgn0001235	hth	1461.3	3.0964	3.46509e-22
FBgn0001247	Ide	6668.54	-0.0672968	0.808362
FBgn0001248	Idh	10831.1	-0.00321319	0.992854
FBgn0001250	if	597.977	3.31903	2.02821e-20
FBgn0001253	ImpE1	47.7871	-0.25343	0.611022
FBgn0001254	ImpE2	3.93134	-0.186399	0.737279
FBgn0001255	ImpE3	18.4088	0.0710918	0.89673
FBgn0001256	ImpL1	5.12693	-0.286114	0.599643
FBgn0001257	ImpL2	1982.77	0.745847	0.0135982
FBgn0001258	Ldh	2361.44	0.764092	0.0102859
FBgn0001259	in	15.0696	-0.155394	0.773791
FBgn0001263	inaD	6.71322	0.0833744	0.884057
FBgn0001269	inv	92.792	3.59859	2.76653e-05
FBgn0001276	ix	351.073	-0.292721	0.383593
FBgn0001280	janA	2157.83	0.603181	0.00703671
FBgn0001285	Jon44E	140.194	-0.367188	0.383979
FBgn0001291	Jra	6064.85	-1.17869	2.91886e-05
FBgn0001296	kar	6051.06	-2.34292	2.01093e-08
FBgn0001297	kay	40972.1	-0.336059	0.118932
FBgn0001301	kel	3139.87	-0.544448	0.0434556
FBgn0001308	Khc	15028.7	0.257714	0.290169
FBgn0001316	klar	13120.1	-0.110632	0.686141
FBgn0001319	kn	45.232	2.16104	0.00270901
FBgn0001320	kni	18.7295	0.226843	0.661879
FBgn0001321	knk	43.5619	-0.807866	0.121281
FBgn0001323	knrl	39.2051	-1.85919	0.00828594
FBgn0001324	kto	2792.62	-0.0625818	0.861386
FBgn0001325	Kr	311.622	3.01305	9.57513e-09
FBgn0001330	kz	2262.86	0.224925	0.429793
FBgn0001341	Mybbp1A	2993.43	0.208718	0.436496
FBgn0001404	egh	5538.15	-0.733209	0.000364743
FBgn0001491	l(1)10Bb	1370.09	0.490322	0.0547923
FBgn0001565	Hlc	6054.67	-0.423121	0.158675
FBgn0001612	Grip91	2062.19	0.713964	0.00309794
FBgn0001624	dlg1	6718.95	-0.226256	0.377639
FBgn0001941	ifc	14352.7	-0.441018	0.0340731
FBgn0001942	eIF4A	160717	-1.13776	1.31106e-07
FBgn0001961	Arpc1	6615.72	0.569218	0.00688933
FBgn0001965	Sos	2272.31	-0.314721	0.279608
FBgn0001967	NimC3	19.6834	1.17469	0.0667602
FBgn0001970	Pgant35A	422.843	0.114915	0.753191
FBgn0001977	CIAPIN1	2885.72	0.399799	0.07411
FBgn0001978	stc	4233.87	0.517762	0.0259749
FBgn0001983	wor	118.899	-0.883669	0.0434168
FBgn0001986	Mtr4	3102.21	-0.0780239	0.788639
FBgn0001987	Gli	826.052	0.6964	0.00718169
FBgn0001989	ND-B17	2206.5	0.0228955	0.947177
FBgn0001990	wek	1633.02	0.337928	0.164312
FBgn0001991	Ca-alpha1D	84.1255	0.0347899	0.943388
FBgn0001992	Cyp303a1	23.1523	-1.20583	0.0638557
FBgn0001994	crp	7702.75	-0.770745	0.000131576
FBgn0001995	mRpL4	1941.53	-0.175335	0.503418
FBgn0002021	l(2)37Bb	2231.98	-0.57842	0.02189
FBgn0002022	Catsup	6459.19	0.365993	0.11412
FBgn0002023	Lim3	121.355	-0.865243	0.0360328
FBgn0002031	Phb1	11284.4	0.154453	0.506167
FBgn0002036	CG10561	282.611	-0.49826	0.128215
FBgn0002044	swm	3983.75	-0.41663	0.117439
FBgn0002069	AspRS	28079.4	0.497134	0.0110696
FBgn0002121	l(2)gl	48552.5	-0.314038	0.129824
FBgn0002174	CG5504	7378.84	0.900012	1.06247e-05
FBgn0002183	dre4	6031.9	-0.175359	0.496938
FBgn0002283	l(3)73Ah	1218.24	-0.28256	0.257328
FBgn0002284	Prosbeta6	5974.77	0.270069	0.237922
FBgn0002306	sas	101.353	1.20319	0.0448268
FBgn0002354	l(3)87Df	439.792	0.125481	0.720542
FBgn0002413	dco	4724.74	-0.769117	0.00033389
FBgn0002431	hyd	10638.2	-0.376859	0.199514
FBgn0002440	l(3)mbn	20.8065	0.481506	0.361107
FBgn0002441	l(3)mbt	2078.02	0.278327	0.363509
FBgn0002466	sti	4649.33	1.90529	1.29897e-19
FBgn0002521	pho	3077.47	-0.0353394	0.902775
FBgn0002522	lab	821.237	-0.23184	0.463887
FBgn0002524	lace	8890.86	0.0271425	0.925869
FBgn0002525	Lam	13094.4	0.123082	0.599353
FBgn0002526	LanA	37717.5	-0.04501	0.872498
FBgn0002531	Lcp1	2.71988	-0.103333	NA
FBgn0002533	Lcp2	2.77067	0.301161	NA
FBgn0002542	lds	3107.54	0.623771	0.00408443
FBgn0002543	robo2	40299.9	-1.47288	2.5345e-05
FBgn0002552	lin	1820.32	-0.00246667	0.994883
FBgn0002561	l(1)sc	36.069	-0.530004	0.279845
FBgn0002562	Lsp1alpha	44.6927	-0.897909	0.101597
FBgn0002563	Lsp1beta	56.0656	-0.733741	0.146196
FBgn0002564	Lsp1gamma	102.33	-0.628743	0.116261
FBgn0002565	Lsp2	2.64843	-0.45039	NA
FBgn0002566	lt	5346.19	0.351795	0.113042
FBgn0002567	Rab32	2459.74	-0.471134	0.0548592
FBgn0002569	Mal-A2	491.483	-0.164074	0.610216
FBgn0002570	Mal-A1	5301.74	0.616148	0.0172968
FBgn0002571	Mal-A3	1366.9	0.0913143	0.762528
FBgn0002573	sens	7.83431	-0.415641	0.446512
FBgn0002576	lz	97.451	2.80855	0.000370537
FBgn0002577	m	50.5101	-0.900755	0.0681244
FBgn0002578	Kaz-m1	2149.01	-0.0698381	0.810114
FBgn0002579	RpL36	17994.2	-1.72494	7.82287e-07
FBgn0002590	RpS5a	44884.3	-1.22031	4.16744e-06
FBgn0002592	E(spl)m2-BFM	60.5587	-0.201172	0.666694
FBgn0002593	RpLP1	55021.8	-1.3374	1.14871e-08
FBgn0002609	E(spl)m3-HLH	8238.57	-2.40297	4.20607e-29
FBgn0002622	RpS3	26757.1	-1.01961	0.0014327
FBgn0002626	RpL32	21136.2	-2.36158	3.96948e-08
FBgn0002629	E(spl)m4-BFM	12.5007	-0.394198	0.453776
FBgn0002631	E(spl)m5-HLH	12.7097	-0.549988	0.317867
FBgn0002632	E(spl)m6-BFM	150.561	0.651087	0.0915674
FBgn0002633	E(spl)m7-HLH	163.686	-0.666679	0.0715524
FBgn0002638	Rcc1	3650.72	-0.0161132	0.959234
FBgn0002641	mal	2072.18	0.621114	0.00508537
FBgn0002643	mam	1177.71	-0.0218993	0.954642
FBgn0002645	Map205	16651.6	0.0355795	0.895153
FBgn0002673	twe	288.458	0.107174	0.797823
FBgn0002707	mei-9	2196.93	-0.0479152	0.895246
FBgn0002709	mei-218	1105.2	-0.845746	0.00258815
FBgn0002715	mei-S332	843.572	-0.537129	0.037036
FBgn0002716	mei-W68	163.15	-0.714146	0.0452066
FBgn0002719	Men	10827.8	0.596686	0.0355562
FBgn0002723	Met	1916.42	0.156341	0.633677
FBgn0002732	E(spl)malpha-BFM	2987.71	-3.79245	3.96182e-21
FBgn0002733	E(spl)mbeta-HLH	4662.07	-2.08999	6.29956e-21
FBgn0002734	E(spl)mdelta-HLH	30.0714	0.565432	0.257168
FBgn0002735	E(spl)mgamma-HLH	657.253	-1.35763	1.37849e-06
FBgn0002736	mago	3632.19	0.371855	0.0993383
FBgn0002772	Mlc1	7.47966	0.107845	0.853325
FBgn0002773	Mlc2	378.654	4.29091	2.79724e-17
FBgn0002774	mle	3588.38	-0.182638	0.501207
FBgn0002775	msl-3	1062.22	-0.271239	0.369201
FBgn0002778	mnd	2198.99	0.169708	0.560629
FBgn0002780	mod	18762.4	0.0378203	0.89268
FBgn0002781	mod(mdg4)	5866.66	-0.131562	0.671519
FBgn0002783	mor	4677.12	-0.205619	0.391014
FBgn0002787	Rpn8	3543.2	-0.340526	0.134735
FBgn0002789	Mp20	4.74844	0.118736	0.837027
FBgn0002791	mr	1704.55	0.315957	0.225694
FBgn0002838	ms(3)K81	6.05972	-1.10909	0.121333
FBgn0002842	sa	7.86924	-0.256387	0.631746
FBgn0002855	Acp26Aa	16.7388	-0.222478	0.673826
FBgn0002856	Acp26Ab	6.81207	-0.62354	0.284121
FBgn0002865	Mst98Ca	11.4855	-0.471693	0.394589
FBgn0002868	MtnA	2545.46	2.82218	2.70567e-22
FBgn0002869	MtnB	19.9625	0.189223	0.71402
FBgn0002872	mu2	1993.47	0.440357	0.0491079
FBgn0002873	mud	2103.83	1.14914	4.65799e-05
FBgn0002878	mus101	1264.69	0.636987	0.0168468
FBgn0002887	mus201	1261.49	0.83651	0.00122005
FBgn0002891	PolZ1	1854.46	0.488946	0.0508559
FBgn0002899	mus301	672.625	0.577988	0.0351135
FBgn0002901	mus304	466.382	-0.378149	0.218248
FBgn0002905	PolQ	1323.6	0.850336	0.000394362
FBgn0002906	Blm	964.496	-0.0200927	0.955831
FBgn0002909	mus312	903.445	0.248097	0.421865
FBgn0002914	Myb	12137.1	0.331482	0.191093
FBgn0002917	na	61.1975	-1.24071	0.0165751
FBgn0002921	Atpalpha	42661.8	-0.445249	0.0530988
FBgn0002922	nau	6.5954	1.25882	0.0964689
FBgn0002924	ncd	3480.58	1.12324	3.19357e-07
FBgn0002926	ndl	5.61899	-0.5954	0.305321
FBgn0002930	nec	44.6991	-0.571846	0.221552
FBgn0002931	net	71.0501	1.77993	0.00191143
FBgn0002932	neur	11451.6	-0.97998	0.00187114
FBgn0002933	ng1	9.1787	-1.65738	0.0554166
FBgn0002936	ninaA	6.91106	-0.131555	0.81712
FBgn0002937	ninaB	20.3632	-2.23579	0.0114297
FBgn0002938	ninaC	11.1585	-0.997937	0.135775
FBgn0002939	ninaD	39.3627	-1.21292	0.0648504
FBgn0002941	slou	3.41915	-0.297585	0.585399
FBgn0002945	nkd	1384.89	-0.137377	0.665481
FBgn0002948	nod	684.668	1.06688	3.02208e-05
FBgn0002962	nos	5.5267	0.288252	0.595432
FBgn0002973	numb	4985.63	0.0376726	0.890035
FBgn0002985	odd	530.635	-0.594167	0.0279973
FBgn0002989	okr	937.53	0.652161	0.00968911
FBgn0003002	opa	49.6473	2.85395	0.000745047
FBgn0003008	or	861.115	0.0358879	0.925207
FBgn0003011	ort	7.00632	0.24088	0.660985
FBgn0003015	osk	41.1821	-0.939939	0.130399
FBgn0003016	osp	4267.15	-2.52704	4.79706e-23
FBgn0003023	otu	24.1139	0.0328819	0.953644
FBgn0003028	ovo	136.343	-0.649468	0.12924
FBgn0003041	pbl	7433.63	0.828621	4.18815e-05
FBgn0003042	Pc	920.294	0.00851031	0.980275
FBgn0003044	Pcl	5701.95	-0.262761	0.351189
FBgn0003046	Pcp	58.7142	-2.20883	0.00075492
FBgn0003048	pcx	2130.44	-0.315193	0.32067
FBgn0003053	peb	19866.3	-1.99467	2.28478e-14
FBgn0003060	CG9757	8.2963	0.399163	0.464773
FBgn0003062	Fib	3009.24	-0.440575	0.0679504
FBgn0003065	CG2150	5.04242	0.400628	0.468923
FBgn0003067	Pepck1	358.35	0.232557	0.492412
FBgn0003068	per	1665.67	-2.24601	4.50533e-07
FBgn0003071	Pfk	3181.25	0.34525	0.110892
FBgn0003074	Pgi	9307.16	0.212406	0.372207
FBgn0003076	Pgm1	2651.63	-0.505919	0.0437312
FBgn0003079	Raf	2562.6	0.0758314	0.807965
FBgn0003082	phr	2736.16	2.85648	3.6996e-24
FBgn0003086	Pig1	20.1126	0.465786	0.389828
FBgn0003087	pim	456.054	1.54579	2.10778e-07
FBgn0003089	pip	62.9087	-0.0277748	0.957798
FBgn0003090	pk	335.155	-1.07632	0.00363777
FBgn0003091	Pkc53E	53.6329	2.6553	0.000944133
FBgn0003093	Pkc98E	3924.41	-0.105063	0.715773
FBgn0003116	pn	570.563	-0.126462	0.706103
FBgn0003117	pnr	1233.13	0.97043	5.49257e-05
FBgn0003118	pnt	5777.52	-0.490365	0.050719
FBgn0003124	polo	6541.16	2.1581	4.03879e-19
FBgn0003129	Poxm	371.922	3.92174	2.52372e-29
FBgn0003130	Poxn	26.1144	0.156004	0.768012
FBgn0003132	Pp1-13C	3.20104	-0.0785346	NA
FBgn0003134	Pp1alpha-96A	6112.66	-0.0322487	0.90868
FBgn0003137	Ppn	5806.6	7.32297	2.11855e-105
FBgn0003139	PpV	5637.98	0.596827	0.00834878
FBgn0003140	PpY-55A	7.72648	-2.43009	0.0242537
FBgn0003141	pr	2609.68	0.246627	0.294455
FBgn0003145	prd	34.2264	-0.714877	0.178782
FBgn0003149	Prm	33.6821	-1.66409	0.0135804
FBgn0003159	CG2841	1355.83	-1.01324	0.000940552
FBgn0003162	Pu	440.962	4.84875	2.16961e-22
FBgn0003165	pum	2999.11	-0.493049	0.025468
FBgn0003169	put	8399.8	1.04988	0.000106116
FBgn0003174	pwn	46.6051	-3.65321	1.03717e-05
FBgn0003175	px	2995.51	-1.11083	0.00048129
FBgn0003187	qua	78.743	-1.04793	0.0248275
FBgn0003189	r	20864.7	0.264449	0.347542
FBgn0003204	ras	10017	-1.04219	1.58371e-05
FBgn0003205	Ras85D	6145.21	0.00366534	0.990916
FBgn0003206	Ras64B	6103.28	0.166444	0.534557
FBgn0003209	raw	6926.22	-1.20339	1.19787e-06
FBgn0003210	rb	2031.52	0.563465	0.0308508
FBgn0003218	rdgB	918.632	-0.375148	0.156427
FBgn0003227	rec	307.261	0.204461	0.561609
FBgn0003231	ref(2)P	10726.2	-0.740041	0.000222449
FBgn0003248	Rh2	8.01315	-0.751226	0.216152
FBgn0003250	Rh4	9.0659	-0.265463	0.621303
FBgn0003254	rib	152.165	2.14621	0.000429012
FBgn0003255	rk	49.9296	0.350409	0.433085
FBgn0003256	rl	5883.23	-0.726183	0.00053509
FBgn0003257	r-l	5666.56	0.662325	0.000783881
FBgn0003261	Rm62	129871	0.412248	0.0987777
FBgn0003267	ro	10.9332	0.0529358	0.925869
FBgn0003268	rod	3319.14	1.26613	4.02254e-09
FBgn0003270	amos	4.3784	-0.334222	0.542326
FBgn0003274	RpLP2	29611	-0.20572	0.529988
FBgn0003275	Polr2F	6343.65	1.13937	5.10364e-07
FBgn0003277	Polr2A	7327.41	-0.465045	0.109221
FBgn0003278	Polr1B	6356.72	0.115947	0.70499
FBgn0003279	RpL4	43806.1	-1.12238	5.58804e-05
FBgn0003285	rst	1026.59	0.874579	0.00767745
FBgn0003292	rt	10.9265	2.33823	0.0241574
FBgn0003295	ru	36.2887	-0.201538	0.680506
FBgn0003301	rut	794.366	-0.458553	0.147363
FBgn0003302	rux	282.631	-0.00636499	0.989146
FBgn0003308	ry	124.27	-0.0912857	0.840447
FBgn0003310	S	2345.48	-1.36877	2.00517e-08
FBgn0003312	sad	10.2348	-0.632814	0.27824
FBgn0003313	sala	5.07293	0.93127	0.163071
FBgn0003317	sax	3233.39	-0.53332	0.0145725
FBgn0003319	Sb	15.2811	-1.70141	0.0402952
FBgn0003321	sbr	6533	0.305496	0.208655
FBgn0003326	sca	77.6729	-0.11255	0.811794
FBgn0003330	Sce	1509.41	-0.296599	0.21875
FBgn0003334	Scm	3312.34	-0.299042	0.244278
FBgn0003339	Scr	73.0851	1.12976	0.0294896
FBgn0003345	sd	11820.1	0.261818	0.247638
FBgn0003346	RanGAP	4044.41	0.991116	1.50613e-06
FBgn0003353	sei	425.912	0.00704286	0.986765
FBgn0003356	Jon99Cii	10916.2	-0.193262	0.432147
FBgn0003357	Jon99Ciii	8359.19	-0.497719	0.0294896
FBgn0003358	Jon99Ci	2347.89	-0.684592	0.00903535
FBgn0003360	sesB	41892.7	-0.436222	0.0337019
FBgn0003366	sev	229.889	-1.0257	0.00242384
FBgn0003371	sgg	13561.3	-0.144352	0.566103
FBgn0003373	Sgs3	8.72973	-1.07733	0.117394
FBgn0003374	Sgs4	3.66457	-0.287781	0.597535
FBgn0003377	Sgs7	4.38412	-0.365889	0.505432
FBgn0003378	Sgs8	3.18281	-0.229233	NA
FBgn0003380	Sh	394.052	-0.867462	0.0218957
FBgn0003382	sha	13.9312	-0.344807	0.520203
FBgn0003386	Shaw	14.6898	-0.527916	0.327993
FBgn0003388	shd	74.4688	-0.955105	0.0516706
FBgn0003390	shf	2090.53	-1.68166	4.73313e-11
FBgn0003391	shg	20178.4	-1.88879	4.92238e-07
FBgn0003392	shi	17673.5	0.107927	0.693697
FBgn0003396	shn	7454.58	-1.00563	0.000631938
FBgn0003401	shu	709.99	1.54801	1.51161e-05
FBgn0003410	sina	3450	-0.299771	0.178918
FBgn0003415	skd	2264.02	-0.946798	0.0025446
FBgn0003416	sl	3088.52	0.0713854	0.810272
FBgn0003423	slgA	1271.85	3.88411	4.74901e-45
FBgn0003429	slo	209.479	-2.52661	6.73229e-07
FBgn0003430	slp1	166.575	4.02536	1.64251e-08
FBgn0003435	sm	663.116	0.314218	0.325838
FBgn0003444	smo	1219.87	0.690856	0.00337707
FBgn0003447	sn	325.546	3.11373	1.26947e-15
FBgn0003448	sna	728.765	-1.10453	0.000172393
FBgn0003449	snf	2842.01	-0.0736201	0.848331
FBgn0003450	snk	42.3878	-0.404674	0.388947
FBgn0003459	stwl	2635.09	-0.00692519	0.982415
FBgn0003460	so	50.6184	7.88205	1.90702e-07
FBgn0003462	Sod1	25185.9	-0.216636	0.379749
FBgn0003463	sog	1624.23	-1.4372	4.51844e-07
FBgn0003464	sol	10509.4	-0.214872	0.425115
FBgn0003475	spir	724.564	0.165575	0.608693
FBgn0003479	spn-A	1104.55	0.311204	0.217043
FBgn0003480	spn-B	60.8936	0.343025	0.432989
FBgn0003482	spn-D	165.336	0.709739	0.0541792
FBgn0003483	spn-E	1065.52	0.770309	0.00116897
FBgn0003486	spo	12.2261	0.133311	0.812219
FBgn0003495	spz	2040.86	2.75622	1.3839e-10
FBgn0003499	sr	206.758	0.431855	0.23109
FBgn0003502	Btk	3001.54	1.25219	2.56331e-07
FBgn0003507	srp	1126.43	2.04345	1.6336e-16
FBgn0003510	Sry-alpha	337.538	0.130292	0.709982
FBgn0003511	Sry-beta	996.15	0.509353	0.0478172
FBgn0003512	Sry-delta	1414.07	0.220663	0.407845
FBgn0003513	ss	69.9517	-0.0376077	0.941042
FBgn0003514	sqh	34714.2	0.175987	0.473245
FBgn0003515	st	17135.3	-11.1543	4.45983e-218
FBgn0003517	sta	99361.8	-3.20673	4.25053e-18
FBgn0003520	stau	1761.21	-0.131372	0.619063
FBgn0003525	stg	2027.81	1.65749	2.13845e-07
FBgn0003527	stil	10.6769	0.0351624	0.952745
FBgn0003545	sub	1562.62	2.19482	4.11985e-17
FBgn0003557	Su(dx)	3668.83	-0.060995	0.834679
FBgn0003559	su(f)	6316.69	-0.296891	0.204396
FBgn0003567	su(Hw)	3060.57	0.362245	0.147909
FBgn0003575	su(sable)	3888.6	-0.592017	0.0670075
FBgn0003598	Su(var)3-7	2631.78	0.203008	0.435907
FBgn0003607	Su(var)205	5435.53	0.536641	0.0121514
FBgn0003612	Su(var)2-10	5665.1	-0.0641357	0.808769
FBgn0003638	su(w[a])	7420.9	-0.308275	0.21445
FBgn0003651	svp	1024.1	4.92729	1.37683e-43
FBgn0003654	sw	7807.94	0.762156	0.00678316
FBgn0003655	swa	5.44213	-0.0357282	0.953051
FBgn0003656	sws	2547.29	-0.569264	0.0612084
FBgn0003660	Syb	8821.36	-0.0915547	0.719353
FBgn0003676	CCT1	30264.5	0.542724	0.00978127
FBgn0003683	term	2.64843	-0.45039	NA
FBgn0003687	Tbp	1078.91	0.017812	0.956474
FBgn0003701	thr	1246.07	-0.00901644	0.979614
FBgn0003710	tipE	35.2053	-0.0188687	0.973254
FBgn0003714	tko	3687.32	0.150883	0.535173
FBgn0003716	tkv	5201.41	-1.97395	1.63844e-21
FBgn0003719	tld	22.1249	3.73281	0.00282825
FBgn0003720	tll	16.4083	-0.467839	0.394509
FBgn0003721	Tm1	11922.3	-0.132652	0.640547
FBgn0003731	Egfr	19493.5	-2.13106	1.59724e-06
FBgn0003733	tor	26.2632	0.397745	0.425115
FBgn0003741	tra	902.603	0.551727	0.0478172
FBgn0003742	tra2	1412.08	-0.264096	0.294374
FBgn0003744	trc	4037.19	-0.0742531	0.794785
FBgn0003747	Gr5a	10.3488	-0.203102	0.704576
FBgn0003748	Treh	7112.9	-1.89351	4.21239e-20
FBgn0003751	trk	141.074	0.477462	0.204019
FBgn0003862	trx	4654.68	-0.776824	0.00018587
FBgn0003863	alphaTry	17298.9	-0.164597	0.566546
FBgn0003865	tsg	4.90455	-0.301689	0.578704
FBgn0003866	tsh	1396.75	4.616	1.24191e-50
FBgn0003867	tsl	810.705	5.25969	4.36447e-63
FBgn0003870	ttk	12518.9	-0.373648	0.0733871
FBgn0003882	tub	3554.96	0.712287	0.00152251
FBgn0003884	alphaTub84B	80423.1	-0.423122	0.0562202
FBgn0003885	alphaTub84D	6511.05	0.144378	0.611679
FBgn0003886	alphaTub85E	680.868	7.43164	1.97615e-50
FBgn0003889	betaTub85D	19.5798	-2.60704	0.0120441
FBgn0003890	betaTub97EF	12721.2	-0.183495	0.439215
FBgn0003891	tud	13531.5	-0.923944	0.000604867
FBgn0003892	ptc	515.077	3.62801	1.6175e-20
FBgn0003896	tup	38.5959	0.661666	0.180513
FBgn0003900	twi	505.817	9.81251	1.49348e-12
FBgn0003941	RpL40	80386.5	-1.63382	1.07365e-07
FBgn0003942	RpS27A	23579.3	-1.92918	3.95782e-10
FBgn0003943	Ubi-p63E	5628.27	-0.557525	0.0160104
FBgn0003944	Ubx	53.9559	0.458047	0.304705
FBgn0003950	unc	216.134	1.99941	9.41585e-06
FBgn0003961	Uro	11.0066	-0.28991	0.592221
FBgn0003963	ush	714.768	0.375529	0.192334
FBgn0003964	usp	3464.7	-0.0190319	0.952745
FBgn0003965	v	28.9179	3.36194	0.000695084
FBgn0003969	vap	11082	0.732367	0.00252223
FBgn0003975	vg	18.0763	-0.0669575	0.90233
FBgn0003977	vir	1479.5	-0.614328	0.0454281
FBgn0003978	vls	2791.11	0.288712	0.224426
FBgn0003980	Vm26Ab	2.93083	-0.309693	NA
FBgn0003983	Vm34Ca	6.71681	0.0361264	0.952347
FBgn0003984	vn	2012.1	0.631477	0.00335739
FBgn0003996	w	54920.3	-2.33815	6.35085e-24
FBgn0003997	hid	535.584	-1.04764	0.000347336
FBgn0004003	wbl	5.83114	0.74794	0.226028
FBgn0004034	y	265.506	6.71478	5.09898e-22
FBgn0004045	Yp1	17.3143	-1.07454	0.0882967
FBgn0004047	Yp3	23.12	-0.454068	0.36371
FBgn0004049	yrt	1805.76	-0.00754224	0.98343
FBgn0004050	z	1300.75	0.387659	0.100229
FBgn0004053	zen	3.38171	-0.839577	NA
FBgn0004054	zen2	8.21289	-1.44232	0.0739884
FBgn0004055	uzip	1735.51	2.94168	1.70294e-22
FBgn0004057	Zw	1304.73	0.572014	0.0147474
FBgn0004066	Prosalpha4	4681.78	-0.151906	0.585376
FBgn0004087	Dhfr	1113.68	0.588746	0.0117445
FBgn0004101	bs	1177.03	-0.187643	0.482369
FBgn0004102	oc	424.53	2.52681	2.1146e-08
FBgn0004103	Pp1-87B	18540	-0.118846	0.610276
FBgn0004106	Cdk1	1430.06	1.25295	9.80346e-08
FBgn0004107	Cdk2	509.332	0.424382	0.182083
FBgn0004108	Nrt	3951.24	-1.75443	6.60465e-11
FBgn0004110	tin	19.1863	1.07373	0.0993383
FBgn0004117	Tm2	4.66401	-0.192108	0.727775
FBgn0004118	nAChRbeta2	38.4887	-0.803667	0.178106
FBgn0004132	boca	1998.42	0.83236	9.86948e-05
FBgn0004133	blow	4806.29	4.96427	4.47961e-67
FBgn0004143	nullo	13.9049	-0.640718	0.268821
FBgn0004167	kst	34941.3	-0.819492	0.00606748
FBgn0004168	5-HT1A	54.1621	0.78481	0.111029
FBgn0004169	up	28.6046	0.127484	0.806027
FBgn0004170	sc	841.006	-0.747624	0.0527678
FBgn0004177	mts	29735.6	-0.104894	0.661704
FBgn0004179	Csp	6056.49	0.0698566	0.806312
FBgn0004197	Ser	91.3438	2.90136	4.60982e-07
FBgn0004198	ct	2173.76	2.88958	2.03011e-24
FBgn0004227	nonA	3008.14	-0.462515	0.0517189
FBgn0004228	mex1	1829.55	0.149824	0.579386
FBgn0004237	Hrb87F	5496.39	-0.856696	0.00211242
FBgn0004240	DptA	9.97176	0.165643	0.762034
FBgn0004242	Syt1	89.3234	0.140854	0.770288
FBgn0004244	Rdl	79.4534	-0.772557	0.093182
FBgn0004359	T48	104.374	-0.221534	0.585399
FBgn0004360	Wnt2	7.25667	0.205771	0.707508
FBgn0004362	HmgD	11562.3	-0.171528	0.478213
FBgn0004363	porin	28169.2	-0.382773	0.0814037
FBgn0004367	mei-41	1646.07	-0.306415	0.292423
FBgn0004368	Ptp4E	1744.38	0.567973	0.0196782
FBgn0004369	Ptp99A	5166.49	-1.87102	8.02446e-11
FBgn0004370	Ptp10D	2794.55	0.840665	8.82288e-05
FBgn0004373	fwd	5610.45	-1.02705	2.12082e-05
FBgn0004374	neb	1113.7	0.22446	0.438724
FBgn0004378	Klp61F	2965.6	1.39953	4.81384e-10
FBgn0004379	Klp67A	3167.45	2.14826	6.02304e-17
FBgn0004380	Klp64D	874.114	0.240261	0.364173
FBgn0004381	Klp68D	1128.82	0.559689	0.0269906
FBgn0004387	Klp98A	1737.86	-0.509464	0.0267188
FBgn0004389	bnk	38.9317	-0.00896161	0.987315
FBgn0004390	RasGAP1	5918.61	-0.938128	0.00259649
FBgn0004391	shtd	3694.64	0.0981371	0.713193
FBgn0004394	pdm2	59.8116	-0.341977	0.532903
FBgn0004395	unk	9585.32	-0.46408	0.0266503
FBgn0004396	CrebA	3578.05	-0.999966	0.000348774
FBgn0004397	Vinc	7085.69	-0.509115	0.0624107
FBgn0004400	rhi	6.96055	0.0613685	0.915097
FBgn0004401	Pep	21090.8	0.455725	0.0383563
FBgn0004403	RpS14a	34806.2	-1.74521	1.27214e-07
FBgn0004404	RpS14b	10751.3	-1.34597	0.000571886
FBgn0004406	PolG1	3275.74	0.890209	0.000528815
FBgn0004407	PolG2	753.853	0.190794	0.494757
FBgn0004419	me31B	9642.11	0.480073	0.0284389
FBgn0004425	LysB	402.981	-0.0763464	0.84413
FBgn0004427	LysD	1777.47	0.528351	0.153064
FBgn0004428	LysE	210.184	0.182804	0.685746
FBgn0004429	LysP	8.05447	0.364887	0.501978
FBgn0004431	LysX	62.9491	2.10114	0.00913703
FBgn0004432	Cyp1	81554.2	0.034917	0.900904
FBgn0004435	Galphaq	6411.1	0.316661	0.206385
FBgn0004436	Ubc6	8564.83	-0.11591	0.627591
FBgn0004449	Ten-m	3099.22	0.17231	0.505018
FBgn0004456	mew	49005.9	-0.627421	0.00327798
FBgn0004463	Polr3B	3407.24	-0.122283	0.685746
FBgn0004465	Su(P)	3956.83	-0.841034	0.000200524
FBgn0004507	GlyP	15352.2	-1.73327	2.18953e-10
FBgn0004509	Fur1	741.482	1.06418	0.000163488
FBgn0004510	Ets97D	2042.35	0.705554	0.00627912
FBgn0004511	dy	41.2409	-1.12194	0.0529946
FBgn0004512	Mdr49	386.165	0.347814	0.270241
FBgn0004513	Mdr65	5.82612	0.766117	0.217925
FBgn0004514	Oct-TyrR	390.655	-7.76352	2.28969e-28
FBgn0004516	Gad1	8.4352	0.0163269	0.979076
FBgn0004552	Akh	7.36491	-0.193766	0.723684
FBgn0004556	Dbp73D	2572.69	0.217464	0.387852
FBgn0004567	slp2	94.8035	6.25704	3.84025e-12
FBgn0004569	aos	3442.02	0.191841	0.45855
FBgn0004573	5-HT7	127.792	-2.88296	1.74056e-08
FBgn0004574	Rop	7500.14	-0.104733	0.692408
FBgn0004575	Syn	64.0263	-0.982143	0.0406528
FBgn0004580	Cbp53E	34.9761	-0.290909	0.567141
FBgn0004581	bgcn	31.8683	0.692173	0.175106
FBgn0004583	ex	2360.37	-1.13882	0.00339283
FBgn0004584	Rrp1	7703.5	1.34317	1.79652e-10
FBgn0004587	B52	9930.77	-0.309293	0.166009
FBgn0004592	Eig71Ee	11.1276	-2.27331	0.0259131
FBgn0004595	pros	591.27	0.634358	0.0876507
FBgn0004597	CycC	1124.4	0.0524328	0.866959
FBgn0004598	Fur2	7260.49	0.479327	0.0312945
FBgn0004606	zfh1	4856.06	6.6686	1.95455e-102
FBgn0004607	zfh2	19460	-1.1082	0.000326961
FBgn0004611	Plc21C	1083.74	-0.688277	0.0159491
FBgn0004618	gl	52.9282	-1.77435	0.00368141
FBgn0004619	GluRIA	10.1925	-1.17492	0.100695
FBgn0004620	GluRIIA	29.7759	4.95713	0.00101384
FBgn0004629	Cys	1376.5	2.49956	1.46009e-18
FBgn0004635	rho	1002.67	1.20658	1.02021e-05
FBgn0004636	Rap1	8149.78	-0.289071	0.284303
FBgn0004638	drk	5560.58	-0.0439417	0.880943
FBgn0004643	Zw10	5432.29	0.825422	9.46462e-05
FBgn0004644	hh	118.71	0.249152	0.553663
FBgn0004646	ogre	1918.16	1.35376	7.88387e-08
FBgn0004647	N	18113	-1.078	5.72054e-07
FBgn0004648	svr	10298.5	-0.946777	4.54073e-06
FBgn0004649	yl	103.937	-1.56597	0.00293109
FBgn0004650	fs(1)N	21.398	-0.649571	0.258128
FBgn0004652	fru	8642.04	0.400443	0.0795862
FBgn0004654	Pgd	1540.36	-0.541808	0.0551159
FBgn0004655	wapl	2573.41	-0.474995	0.116443
FBgn0004656	fs(1)h	17956.3	-0.371073	0.100386
FBgn0004657	mys	63029.4	-0.00710227	0.980585
FBgn0004666	sim	23.9103	-1.15995	0.0643382
FBgn0004687	Mlc-c	23651.4	-0.309397	0.153477
FBgn0004698	Xpc	6082.45	0.0152736	0.959234
FBgn0004779	Ccp84Ae	4.41813	-0.322009	0.555648
FBgn0004795	retn	219.633	4.65329	4.91661e-19
FBgn0004797	mdy	816.526	0.904721	0.000238731
FBgn0004811	fs(2)ltoPP43	1784.26	0.0306807	0.919594
FBgn0004828	His3.3B	75036.5	-0.728531	0.000229913
FBgn0004832	Xpac	477.629	0.204232	0.49876
FBgn0004837	Su(H)	1016.86	-0.4233	0.0825714
FBgn0004838	Hrb27C	76557.3	-0.422235	0.0631895
FBgn0004839	otk	1508.83	0.352468	0.187817
FBgn0004841	TkR86C	6.38041	-0.369152	0.497942
FBgn0004852	Ac76E	2781.81	-2.57138	5.96183e-19
FBgn0004854	B-H2	59.9103	-0.379323	0.379969
FBgn0004855	Polr2I	1832.34	-0.472217	0.0531843
FBgn0004856	Bx42	3829.34	0.0238944	0.934328
FBgn0004858	elB	3417.95	-0.501889	0.019328
FBgn0004859	ci	7058.25	6.68527	8.38036e-172
FBgn0004860	ph-d	737.759	0.0975432	0.779887
FBgn0004861	ph-p	1072.71	0.0339271	0.922081
FBgn0004864	hop	2923.29	-0.389888	0.128622
FBgn0004865	Eip78C	66.9238	-0.16021	0.740257
FBgn0004867	RpS2	77984.2	-2.1218	2.81956e-18
FBgn0004868	Gdi	28220.3	0.920419	2.77885e-06
FBgn0004870	bab1	175.286	-0.411594	0.272709
FBgn0004872	piwi	1692.98	2.79122	2.17261e-31
FBgn0004875	enc	5664.77	-0.712987	0.00910689
FBgn0004876	cdi	6404.46	-0.470321	0.0253533
FBgn0004878	cas	140.152	-0.809092	0.0811968
FBgn0004880	scrt	254.455	-1.54104	5.53703e-05
FBgn0004882	orb	100.737	-0.628778	0.137553
FBgn0004885	tok	134.848	3.43555	3.01032e-08
FBgn0004888	Scsalpha1	15091.8	-0.041877	0.876172
FBgn0004889	tws	6227.15	-0.567912	0.0109132
FBgn0004892	sob	214.726	-0.341694	0.377221
FBgn0004893	bowl	1447.59	2.65627	6.80908e-21
FBgn0004895	FoxL1	33.4556	2.61504	0.00259395
FBgn0004896	fd59A	2.98437	0.00623012	NA
FBgn0004897	fd96Ca	34.7392	-0.98719	0.0869365
FBgn0004898	fd96Cb	16.8076	0.451667	0.390895
FBgn0004901	Prat	7200.16	1.00192	5.3424e-06
FBgn0004903	Rb97D	4056.92	-0.469305	0.023051
FBgn0004907	14-3-3zeta	68453.5	0.0158307	0.953722
FBgn0004908	Arl2	809.673	0.0383892	0.908275
FBgn0004910	Eip63F-1	269.931	2.49124	8.48133e-12
FBgn0004913	Gnf1	6149.41	0.56974	0.0071853
FBgn0004914	Hnf4	3574.58	-1.42178	5.22597e-12
FBgn0004915	TfIIB	4421.37	0.898899	0.000305176
FBgn0004919	gol	281.444	-0.0243855	0.952169
FBgn0004921	Ggamma1	11732	-0.139265	0.561405
FBgn0004924	Top1	6939.6	-0.139051	0.63067
FBgn0004926	eIF2beta	8071.42	0.515	0.00953305
FBgn0004956	upd1	61.614	-0.329887	0.488928
FBgn0004957	por	690.319	1.13928	9.06917e-06
FBgn0004959	phm	4.8764	-0.430056	0.439441
FBgn0005198	gig	3272.83	-0.493522	0.105743
FBgn0005278	Sam-S	35103.7	0.253926	0.303341
FBgn0005322	nmd	6930.24	0.459514	0.0284389
FBgn0005355	Su(fu)	2194.88	0.112295	0.672492
FBgn0005386	ash1	2001.96	-0.293739	0.283268
FBgn0005390	fs(1)M3	91.7114	-0.745747	0.174063
FBgn0005391	Yp2	44.511	-0.470865	0.316588
FBgn0005411	U2af50	3645.65	-0.183782	0.436516
FBgn0005427	ewg	3696.52	-0.667345	0.00355322
FBgn0005533	RpS17	32966.1	-1.26845	0.00131933
FBgn0005536	Mbs	2422.02	-0.778991	0.00130459
FBgn0005558	ey	51.1377	1.53517	0.0136111
FBgn0005561	sv	37.2504	-2.36192	0.00164337
FBgn0005564	Shal	77.7841	-0.265261	0.579409
FBgn0005585	Calr	85242.9	1.11116	1.35415e-05
FBgn0005586	Rab3	689.839	1.06496	0.0148297
FBgn0005593	RpL7	50093.7	-1.15676	3.02192e-05
FBgn0005596	yem	1846.82	0.745322	0.00857599
FBgn0005612	Sox14	2913.47	-0.954267	6.38691e-05
FBgn0005613	Sox15	95.3594	4.07782	1.9765e-10
FBgn0005616	msl-2	1843.89	0.0322923	0.915151
FBgn0005617	msl-1	1671.27	-0.176713	0.575524
FBgn0005619	Hdc	29.5375	0.0687828	0.897681
FBgn0005624	Psc	3958.34	-0.524896	0.0359266
FBgn0005626	ple	26.0567	-0.00418009	0.994592
FBgn0005631	robo1	2889.35	-1.56546	1.10467e-06
FBgn0005632	faf	4712.87	-0.93697	0.00108915
FBgn0005633	fln	5.60847	-0.328422	0.549032
FBgn0005636	nvy	23.4418	1.19531	0.0601533
FBgn0005638	slbo	18.2111	-0.258148	0.612814
FBgn0005640	Eip63E	6808.21	0.165557	0.501207
FBgn0005642	wdn	4847.35	0.362179	0.114705
FBgn0005648	Pabp2	3236.82	0.492639	0.0303615
FBgn0005649	Rox8	5443.47	-0.550051	0.00640973
FBgn0005654	Orc3	427.017	0.118764	0.718818
FBgn0005655	PCNA	4376.77	0.213393	0.464275
FBgn0005658	Ets65A	14.0056	-4.72875	0.00191876
FBgn0005659	Ets98B	46.6962	-0.163145	0.735049
FBgn0005660	Ets21C	2401.68	0.704843	0.0372901
FBgn0005664	Crys	50.6807	-1.04357	0.0436747
FBgn0005666	bt	128.971	-0.0808007	0.862616
FBgn0005670	Cyp4d1	183.944	-2.78071	1.64351e-09
FBgn0005671	Vha55	30000.5	-0.757434	0.000172198
FBgn0005672	spi	14196.6	0.216014	0.368055
FBgn0005674	GluProRS	11343.4	-0.155523	0.62357
FBgn0005677	dac	136.803	1.24507	0.00418647
FBgn0005683	pie	622.822	1.33725	0.00011072
FBgn0005694	Aef1	3543.16	-0.292163	0.243603
FBgn0005695	gcl	2389.3	0.221791	0.447226
FBgn0005696	PolA2	904.128	0.394535	0.133639
FBgn0005771	noc	4205.88	-2.00991	2.53671e-13
FBgn0005775	Con	111.857	0.999155	0.0282494
FBgn0005777	PpD3	3120.07	-0.000759423	0.997724
FBgn0005778	PpD5	18.3971	-5.83122	0.000273062
FBgn0005779	PpD6	7.51911	-1.0231	0.135392
FBgn0008635	betaCOP	12172.3	-0.116078	0.68902
FBgn0008636	hbn	27.8332	-0.186187	0.718787
FBgn0008646	E5	11.2824	-0.45933	0.393417
FBgn0008651	lbl	28.2654	-0.0800863	0.881253
FBgn0010014	CanB	178.576	0.49185	0.236725
FBgn0010015	CanA1	5.96385	0.0634774	0.912543
FBgn0010019	Cyp4g1	44.3256	-4.11491	7.35621e-05
FBgn0010038	GstD2	8452.04	-0.0723944	0.890799
FBgn0010039	GstD3	2965.07	-1.37753	7.13001e-06
FBgn0010040	GstD4	182.136	-0.369535	0.34724
FBgn0010041	GstD5	912.812	0.0662059	0.876666
FBgn0010042	GstD6	107.18	-2.0087	8.82288e-05
FBgn0010043	GstD7	45.5283	-0.507375	0.300636
FBgn0010044	GstD8	127.046	0.899657	0.0539109
FBgn0010051	Itpr	2265.23	-0.516219	0.109286
FBgn0010052	Jhe	9.98115	-0.71955	0.224706
FBgn0010053	Jheh1	8843	1.65188	1.91838e-15
FBgn0010078	RpL23	23583.3	-1.5935	2.86565e-06
FBgn0010097	gammaTub37C	361.736	1.20183	0.000912361
FBgn0010100	mAcon1	13760.5	-0.504096	0.0462351
FBgn0010105	comm	156.859	-0.560528	0.128098
FBgn0010109	dpn	59.563	1.9261	0.00171051
FBgn0010113	hdc	18186.8	-0.303521	0.19558
FBgn0010114	hig	33.1412	-0.129165	0.804661
FBgn0010173	RPA1	3746.02	0.13527	0.687872
FBgn0010194	Wnt5	1127.49	0.409411	0.086692
FBgn0010198	RpS15Aa	17418	-1.52394	7.65224e-05
FBgn0010213	Sod2	8295.01	-0.324848	0.120949
FBgn0010215	alpha-Cat	9767.13	-0.170494	0.45199
FBgn0010217	ATPsynbeta	119731	-0.571536	0.00507435
FBgn0010220	Dbp45A	2758.75	-0.383661	0.105479
FBgn0010222	Nmdmc	1846.34	1.4764	1.86964e-06
FBgn0010223	Galphaf	2745.97	-0.224899	0.436093
FBgn0010225	Gel	7460.31	2.58479	2.04331e-22
FBgn0010226	GstS1	13475.8	-2.18025	1.15506e-21
FBgn0010228	HmgZ	11325	0.218298	0.392588
FBgn0010235	Klc	4630.92	-0.0494735	0.856802
FBgn0010238	Lac	991.712	4.87433	8.14414e-48
FBgn0010240	Lcch3	28.1951	-0.104007	0.84413
FBgn0010241	Mdr50	278.742	0.223512	0.549898
FBgn0010246	Myo61F	6522.82	1.14426	9.41183e-06
FBgn0010247	Parp	6946	0.0121802	0.968088
FBgn0010258	Rbp4	3.72993	0.044255	0.941887
FBgn0010263	Rbp9	111.38	-0.345608	0.384054
FBgn0010265	RpS13	23699.8	-0.0582663	0.862616
FBgn0010269	Dsor1	1372.47	-0.460481	0.0507047
FBgn0010278	Ssrp	17223.3	1.08785	6.19188e-08
FBgn0010280	Taf4	7679.84	-0.924697	0.000418759
FBgn0010282	TfIIFalpha	1860.36	-0.172766	0.513514
FBgn0010287	Trf	692.381	0.308795	0.257684
FBgn0010288	Uch	4675.96	-0.0711783	0.80657
FBgn0010292	bys	4417.86	0.0490726	0.867333
FBgn0010294	ng2	4.58247	1.18802	0.107391
FBgn0010300	brat	11703.9	-1.14836	1.0618e-06
FBgn0010303	hep	6120.7	-0.907086	2.03532e-05
FBgn0010309	pigeon	2519.72	0.600109	0.0133338
FBgn0010313	corto	6671.76	-0.552852	0.0482548
FBgn0010314	Cks30A	1703.27	2.15826	9.0846e-13
FBgn0010315	CycD	2378.51	0.00193162	0.995087
FBgn0010316	dap	1476.43	-0.567528	0.0270642
FBgn0010317	CycJ	15.1369	0.0288967	0.960406
FBgn0010323	Gsc	3.75533	0.172171	0.75905
FBgn0010328	woc	7123.94	-0.546281	0.0620065
FBgn0010329	Tbh	58.9886	-0.0237126	0.963221
FBgn0010333	Rac1	12067.9	0.204243	0.410414
FBgn0010339	128up	4602.26	-0.345253	0.164447
FBgn0010340	140up	867.957	0.159788	0.578235
FBgn0010341	Cdc42	39604.4	0.21671	0.361596
FBgn0010342	Map60	3146.95	1.57909	2.06642e-10
FBgn0010348	Arf1	24773.7	0.0809685	0.765981
FBgn0010350	Cds	3097.52	-0.183421	0.473357
FBgn0010352	Ogdh	15285.7	-0.855222	0.00161137
FBgn0010355	Taf1	5805.84	-0.255997	0.431485
FBgn0010356	Taf5	1686.6	0.273984	0.338994
FBgn0010357	betaTry	4014.38	-0.0476083	0.879316
FBgn0010358	deltaTry	186.058	-0.173566	0.691854
FBgn0010359	gammaTry	797.372	-1.28266	0.00998124
FBgn0010379	Akt	16276.8	-1.0656	1.03829e-07
FBgn0010380	AP-1-2beta	14974.3	-0.266671	0.310358
FBgn0010382	CycE	934.335	0.0617087	0.846681
FBgn0010383	Cyp18a1	84.9438	-0.207449	0.664192
FBgn0010385	Def	13.1988	2.36629	0.0187269
FBgn0010387	Acbp2	1297.58	-0.196219	0.478854
FBgn0010388	Dro	41.4062	4.84505	2.78254e-06
FBgn0010389	htl	1416.31	4.36763	3.50628e-48
FBgn0010391	SrpRalpha	12755.1	1.01759	1.4897e-05
FBgn0010395	Itgbn	8245.48	-1.21571	8.53218e-07
FBgn0010397	LamC	17324.7	0.026473	0.930508
FBgn0010398	Lrr47	357.039	-0.178831	0.582716
FBgn0010399	Nmdar1	23.7622	-2.65167	0.00723681
FBgn0010401	Os-C	4.99888	0.183371	0.740537
FBgn0010406	RNaseX25	2274.81	-0.160329	0.555132
FBgn0010407	Ror	166.833	0.953495	0.0118124
FBgn0010408	RpS9	25889.5	-1.25094	0.000214087
FBgn0010409	RpL18A	61830.8	-1.12807	8.96889e-05
FBgn0010411	RpS18	17928.6	-0.729998	0.0203193
FBgn0010412	RpS19a	19928.1	-0.945205	0.0124309
FBgn0010414	SerT	621.704	6.48648	7.57398e-57
FBgn0010415	Sdc	7049.67	0.116817	0.642978
FBgn0010416	TH1	8193.12	0.69108	0.00438517
FBgn0010417	Taf6	3943.98	-0.197038	0.41033
FBgn0010421	TfIIFbeta	928.344	-0.658151	0.00577947
FBgn0010422	TfIIS	3476.81	0.188133	0.431638
FBgn0010424	TpnC73F	3.26867	0.239548	NA
FBgn0010425	epsilonTry	2202.44	1.87143	4.31691e-09
FBgn0010431	mtrm	26.8239	-0.968781	0.108454
FBgn0010434	cora	11779.4	0.903039	0.000936025
FBgn0010435	emp	373.667	-0.405351	0.237976
FBgn0010438	mtSSB	2008.16	0.315253	0.181977
FBgn0010441	pll	1406.09	0.410194	0.0775929
FBgn0010452	trn	5712.73	-2.77374	5.78997e-22
FBgn0010453	Wnt4	1327.17	6.30805	7.24374e-74
FBgn0010470	Fkbp14	985.494	-0.180953	0.621956
FBgn0010473	tutl	144.672	-0.852559	0.0494716
FBgn0010482	hlk	145.863	-2.54847	3.22947e-07
FBgn0010488	NAT1	20228.2	-0.746279	0.00441583
FBgn0010497	dmGlut	244.508	0.164257	0.671519
FBgn0010501	Dcp-1	774.816	0.155169	0.59494
FBgn0010504	kermit	4413.71	-0.815561	5.83492e-05
FBgn0010516	wal	12164.7	-0.414359	0.0488627
FBgn0010520	Bka	1802.21	-0.277376	0.302022
FBgn0010531	Ccs	629.368	0.335825	0.215264
FBgn0010548	Aldh-III	4184.5	-0.0757652	0.78781
FBgn0010549	l(2)03659	1610.9	3.17091	4.7463e-41
FBgn0010551	Phb2	24388.7	-0.0104404	0.970347
FBgn0010583	dock	4741.8	-0.452666	0.0581943
FBgn0010590	Prosbeta1	7946.13	0.64143	0.00655468
FBgn0010591	Sply	4569.87	0.202106	0.44822
FBgn0010602	lwr	7714.19	0.263434	0.238519
FBgn0010607	l(2)05714	976.857	0.558091	0.0212929
FBgn0010611	Hmgs	8262.58	0.652264	0.00101908
FBgn0010612	ATPsynG	10861.4	-0.158949	0.583283
FBgn0010620	CG10939	236.919	1.50995	0.000403013
FBgn0010621	CCT5	27174.1	0.116425	0.634418
FBgn0010622	DCTN3-p24	2205.05	0.158257	0.522466
FBgn0010638	Sec61beta	12425.9	0.852826	0.000802537
FBgn0010651	MFS14	15268	-1.13268	1.52749e-08
FBgn0010660	Nup214	7193.61	-0.440963	0.0748923
FBgn0010741	Pfdn2	7446.89	0.377745	0.0759556
FBgn0010747	Srp54k	4832.9	-0.0786265	0.780887
FBgn0010750	atms	3262.55	0.281029	0.216251
FBgn0010762	simj	1728.68	-1.05808	0.00016672
FBgn0010768	sqz	746.711	-0.191478	0.508662
FBgn0010770	ppan	4615.97	1.05395	1.76987e-07
FBgn0010772	Xe7	3071.07	-0.453092	0.068794
FBgn0010774	Ref1	8787.98	0.817501	7.99773e-05
FBgn0010786	l(3)02640	955.243	-0.0560081	0.868269
FBgn0010803	TrpRS	2611.98	0.434481	0.0568669
FBgn0010808	Chchd3	5408.33	0.21829	0.333082
FBgn0010825	Gug	4547.11	-1.11319	0.000322755
FBgn0010830	l(3)04053	3757.47	0.302166	0.211753
FBgn0010877	l(3)05822	2652.11	-0.399418	0.0832284
FBgn0010894	sinu	628.462	1.49315	7.6676e-08
FBgn0010905	Spn	1214.53	-0.210727	0.455239
FBgn0010909	msn	28713.5	-1.54503	2.67434e-07
FBgn0010926	l(3)07882	5012.65	0.375613	0.12704
FBgn0011016	SsRbeta	3960.68	0.414145	0.0616776
FBgn0011020	Sas-4	849.413	0.853088	0.000673813
FBgn0011202	dia	5184.37	-0.387234	0.148869
FBgn0011204	cue	3204.59	0.464386	0.106685
FBgn0011205	fbl	3002.69	-0.101397	0.711563
FBgn0011206	bol	601.356	-1.13077	4.4992e-05
FBgn0011207	pelo	2827.98	0.13922	0.573725
FBgn0011211	blw	117033	-0.0456535	0.863417
FBgn0011217	eff	38469.5	-0.262426	0.229155
FBgn0011224	heph	4572.63	1.02362	6.76938e-07
FBgn0011225	jar	6653.85	-0.921129	0.000489935
FBgn0011227	ox	1824.94	-0.398626	0.166215
FBgn0011230	poe	12847.3	-0.755371	0.00492173
FBgn0011232	scat	1508.47	-0.0279592	0.928166
FBgn0011236	ken	5404.96	-0.492502	0.0429318
FBgn0011239	ms(2)35Ci	37.5713	0.592161	0.214922
FBgn0011244	Hsp60B	153.674	0.423746	0.263548
FBgn0011259	Sema1a	688.874	-1.71943	4.38845e-07
FBgn0011260	Sema2a	22192.9	-0.721777	0.000415789
FBgn0011272	RpL13	32581.2	-1.16127	2.55317e-06
FBgn0011273	Acam	5.62517	-0.312552	0.566742
FBgn0011274	Dif	3386.05	-1.43253	1.71528e-06
FBgn0011276	HLH3B	28.5855	-0.29794	0.537036
FBgn0011277	HLH4C	16.8425	-0.732126	0.207662
FBgn0011278	lbe	6.43143	-0.0299529	0.959254
FBgn0011284	RpS4	54663.3	-0.968042	0.000171833
FBgn0011286	RyR	52.6684	-0.706857	0.166009
FBgn0011288	Snap25	1165.27	6.60235	4.71074e-10
FBgn0011289	TfIIA-L	6268.25	-0.753512	0.000186216
FBgn0011290	Taf12	2115.13	0.138635	0.616976
FBgn0011291	Taf11	343.388	0.654874	0.0255617
FBgn0011296	l(2)efl	8.55302	-0.510317	0.356546
FBgn0011297	Alg3	6329.36	0.585102	0.00968283
FBgn0011300	babo	6242.24	-0.874267	0.000137813
FBgn0011305	Rsf1	3482.24	-0.591714	0.00408232
FBgn0011327	Uch-L5	5213	0.478171	0.0224655
FBgn0011335	vers	1090.37	0.0650091	0.845044
FBgn0011336	Stt3B	24940	0.0321417	0.902424
FBgn0011361	ND-ACP	5362.63	-0.538862	0.0300058
FBgn0011455	ND-SGDH	8299.18	0.0702627	0.803219
FBgn0011474	PR-Set7	3941.46	-0.13933	0.57897
FBgn0011476	l(3)neo43	416.1	-0.0140063	0.970735
FBgn0011481	Ssdp	11445.3	0.226879	0.329886
FBgn0011509	SrpRbeta	3948.52	0.647517	0.00214472
FBgn0011554	etaTry	440.792	-0.137237	0.73858
FBgn0011555	thetaTry	2357.59	-2.25528	6.36086e-09
FBgn0011556	zetaTry	69.5999	-0.517294	0.341431
FBgn0011559	Acp36DE	7.74844	-2.59444	0.020346
FBgn0011566	Smyd3	1367.81	0.0180282	0.956793
FBgn0011569	can	3.855	-0.865182	0.178202
FBgn0011570	cpb	7106.9	0.524704	0.0110151
FBgn0011573	Cdc37	7897.48	0.660059	0.00144884
FBgn0011576	Cyp4d2	680.226	-0.423365	0.129229
FBgn0011581	Ms	3.18365	-0.320831	NA
FBgn0011582	Dop1R1	47.2023	-3.93896	1.75619e-05
FBgn0011584	Trp1	7151.79	0.562686	0.0105609
FBgn0011586	e(r)	4315.7	0.0305992	0.915097
FBgn0011589	Elk	551.514	1.81003	1.77647e-05
FBgn0011591	fng	2433.13	-0.616366	0.0309048
FBgn0011592	fra	7068.46	-2.07455	1.54945e-16
FBgn0011596	fzo	341.895	0.518322	0.107066
FBgn0011603	ine	98.6639	0.321104	0.424018
FBgn0011604	Iswi	4305.8	0.125451	0.653992
FBgn0011606	Klp3A	1401.94	0.613394	0.0105852
FBgn0011638	La	16848	0.865775	0.000117138
FBgn0011640	lark	11489.6	-0.0130668	0.962538
FBgn0011642	Zyx	3697.97	-0.53637	0.0175856
FBgn0011648	Mad	8412.8	-0.847187	5.03553e-05
FBgn0011653	mas	44.3016	-5.25459	1.78763e-06
FBgn0011655	Med	2584.05	-0.596649	0.0218223
FBgn0011656	Mef2	1347.82	-0.83147	0.00868077
FBgn0011659	Mlh1	1468.15	0.620775	0.00583622
FBgn0011660	Pms2	932.15	0.610167	0.0130972
FBgn0011661	Moe	44201	0.066074	0.811092
FBgn0011666	msi	2272.6	-0.31751	0.1756
FBgn0011672	Mvl	3938.58	0.124533	0.619801
FBgn0011674	insc	6031.57	-2.06247	2.53951e-16
FBgn0011676	Nos	18.4367	-0.229982	0.66373
FBgn0011692	pav	4256.23	2.128	2.34993e-25
FBgn0011693	Pdh	7.34157	-0.536525	0.343084
FBgn0011695	EbpIII	22.5488	-0.030033	0.95709
FBgn0011701	repo	23.2436	-0.58352	0.272154
FBgn0011703	RnrL	6029.35	0.891096	1.07957e-05
FBgn0011704	RnrS	3791.19	-0.0153297	0.964628
FBgn0011705	rost	10434.2	-1.93346	5.25409e-13
FBgn0011706	rpr	57.9181	4.66236	1.66569e-07
FBgn0011708	Syx5	12194.4	0.644533	0.00514568
FBgn0011710	Septin1	8284.94	-0.736636	0.000210825
FBgn0011715	Snr1	3578.77	0.471126	0.0275192
FBgn0011722	Tig	7291.83	7.23597	2.08547e-106
FBgn0011723	byn	5.12884	-0.301421	0.579843
FBgn0011725	twin	2971.88	-0.406446	0.105552
FBgn0011726	tsr	79336	0.93042	0.000196026
FBgn0011737	Wee1	1137.84	-0.0388856	0.901828
FBgn0011739	wts	1139.84	-0.726936	0.00694294
FBgn0011740	alpha-Man-IIa	1258.66	0.381899	0.219094
FBgn0011741	Arp6	3248.28	0.592681	0.0053119
FBgn0011742	Arp2	12342.7	0.452957	0.0543193
FBgn0011743	Arp53D	4.104	-1.04475	0.133646
FBgn0011745	Arp1	3100.63	0.315344	0.167157
FBgn0011746	ana	17.6787	0.14212	0.788337
FBgn0011747	Ank	15354.2	-0.642673	0.00185585
FBgn0011754	PhKgamma	3236.53	-0.153347	0.549032
FBgn0011758	B-H1	4.41729	-0.200051	0.717187
FBgn0011760	ctp	8392.3	0.12552	0.619148
FBgn0011761	dhd	15.1126	-0.0743177	0.893754
FBgn0011762	Prim1	665.582	-0.154186	0.606482
FBgn0011763	Dp	5698.01	-0.726559	0.00202366
FBgn0011766	E2f1	6551.08	-0.382042	0.0853723
FBgn0011768	Fdh	5968.36	-0.697469	0.00166394
FBgn0011769	Fdx1	922.079	-0.439498	0.0769317
FBgn0011770	Gip	1745.99	-1.04369	1.42483e-05
FBgn0011771	Hem	9671.42	-0.0198163	0.954126
FBgn0011774	Irbp	3212.39	0.770253	0.000841248
FBgn0011785	BRWD3	4736.08	-0.327499	0.330106
FBgn0011787	mRpL12	2282.36	-0.382815	0.136969
FBgn0011802	Gem3	1714.49	1.56427	5.77644e-11
FBgn0011817	nmo	2771.89	0.0244768	0.949084
FBgn0011818	oaf	1382.12	-0.750211	0.00712549
FBgn0011822	Pgcl	1478.92	0.651192	0.0757739
FBgn0011824	CG4038	988.808	0.183329	0.506399
FBgn0011826	Pp2B-14D	4621.31	0.0412023	0.88699
FBgn0011828	Pxn	2714.03	6.18009	4.45909e-139
FBgn0011829	Ret	346.653	-3.01127	1.60898e-17
FBgn0011834	Ser6	398.267	1.51167	2.17994e-06
FBgn0011836	Taf2	5991.67	0.347858	0.102343
FBgn0011837	Tis11	25987.4	-0.32029	0.171516
FBgn0012034	AcCoAS	3711.64	1.89686	1.6169e-17
FBgn0012036	Aldh	61848.5	-0.917792	0.000181911
FBgn0012037	Ance	1171.3	-0.0835139	0.810855
FBgn0012042	AttA	28.962	6.74045	3.76024e-05
FBgn0012051	CalpA	4057.78	0.857716	4.63213e-05
FBgn0012058	Cdc27	3418.18	-0.0855075	0.766968
FBgn0012344	Dh44	19.9694	-0.199167	0.699709
FBgn0013263	Trl	5793.04	-0.720044	0.000367841
FBgn0013269	Fkbp39	16463.3	-0.0701906	0.788639
FBgn0013272	Gp150	75504.2	-0.639907	0.0347445
FBgn0013275	Hsp70Aa	15233.3	-5.46184	1.26235e-143
FBgn0013276	Hsp70Ab	379694	-4.11552	6.75174e-88
FBgn0013277	Hsp70Ba	2364.48	-3.3814	4.2084e-19
FBgn0013278	Hsp70Bb	68907.6	-3.61116	1.22322e-41
FBgn0013279	Hsp70Bc	15893	-4.36046	3.82097e-70
FBgn0013303	Nca	3161.49	0.59584	0.0105445
FBgn0013305	Nmda1	12816.4	-0.226146	0.310215
FBgn0013323	Ptth	324.223	0.395792	0.290984
FBgn0013325	RpL11	20744.1	-1.43038	8.71214e-05
FBgn0013334	Sap47	3445.93	-0.258046	0.349487
FBgn0013342	nSyb	133.386	1.20099	0.0132618
FBgn0013343	Syx1A	12000.3	0.934895	0.000324666
FBgn0013347	TfIIA-S	2878.76	-0.0550424	0.846732
FBgn0013348	TpnC41C	10.6164	-0.0964586	0.86611
FBgn0013432	bcn92	1604.28	0.467891	0.0529581
FBgn0013433	beat-Ia	10.4384	-0.93938	0.151232
FBgn0013435	Cdc2rk	784.04	0.403821	0.115096
FBgn0013467	igl	10.1957	-1.09278	0.109847
FBgn0013469	klu	5113.5	-2.11168	2.22957e-25
FBgn0013531	MED20	758.254	0.310437	0.252108
FBgn0013548	l(2)dtl	861.745	-0.315001	0.297934
FBgn0013563	Pex1	2351.55	0.953402	0.000918341
FBgn0013576	mtd	10347.2	-1.37319	2.89602e-07
FBgn0013672	ATP6	51250	-2.94547	8.39509e-33
FBgn0013673	ATP8	19.9424	-1.39879	0.0467299
FBgn0013674	COX1	230856	-1.41142	2.28902e-10
FBgn0013675	COX2	84050.4	-1.12573	1.94863e-07
FBgn0013676	COX3	122455	-3.26454	1.44819e-29
FBgn0013678	CYTB	74392.1	-2.921	1.4308e-34
FBgn0013679	ND1	4047.95	-2.46241	2.28329e-13
FBgn0013680	ND2	656.876	-2.31705	3.21202e-08
FBgn0013681	ND3	280.851	-3.90915	2.51812e-15
FBgn0013683	ND4L	1057.8	-2.00233	7.47868e-14
FBgn0013684	ND5	25166.1	-3.41004	2.12128e-25
FBgn0013685	ND6	215.5	-3.48633	2.19515e-11
FBgn0013717	not	1655.28	0.0594558	0.841579
FBgn0013718	nuf	2310	2.42549	5.38676e-20
FBgn0013720	pck	1589.15	1.48869	1.20374e-09
FBgn0013725	phyl	33.5494	-0.629121	0.216448
FBgn0013726	pnut	23561.1	0.0124279	0.967874
FBgn0013732	sced	684.346	0.821544	0.0013336
FBgn0013733	shot	32262.9	-0.209366	0.461718
FBgn0013746	alien	6549.71	0.21325	0.412432
FBgn0013749	Arf4	6390.79	0.0539611	0.855831
FBgn0013750	Arf6	8030.2	0.2978	0.170438
FBgn0013751	Awh	41.1981	6.10097	5.277e-05
FBgn0013753	Bgb	609.184	1.57416	1.92335e-07
FBgn0013756	Mtor	5660.47	0.324518	0.145188
FBgn0013759	CASK	6017.7	-1.46341	1.10079e-07
FBgn0013762	Cdk5	1717.14	-0.169776	0.500937
FBgn0013763	Idgf6	24603.4	10.9377	0
FBgn0013764	Chi	1975.42	-0.209052	0.439215
FBgn0013765	cnn	2378.2	-0.295052	0.317302
FBgn0013770	Cp1	16058.7	0.440991	0.0279973
FBgn0013771	Cyp6a9	3359.55	-0.695192	0.00068126
FBgn0013772	Cyp6a8	944.124	4.9185	2.99584e-06
FBgn0013773	Cyp6a22	206.986	3.25459	6.96968e-08
FBgn0013799	Deaf1	3076.98	-0.273633	0.285973
FBgn0013810	Dhc36C	29.3743	-0.661638	0.203667
FBgn0013811	Dhc62B	281.129	-0.703823	0.129014
FBgn0013812	Dhc93AB	43.7347	-0.975496	0.0837624
FBgn0013813	Dhc98D	44.7577	-0.767417	0.153535
FBgn0013949	Elal	116.574	2.23045	0.000322715
FBgn0013953	Esp	66.1002	1.92681	0.00369339
FBgn0013954	Fkbp12	18360.2	0.108883	0.670439
FBgn0013972	Gycalpha99B	44.4961	2.16092	0.00429243
FBgn0013973	Gycbeta100B	27.2638	-0.494662	0.314962
FBgn0013981	His4r	42294.7	-0.322784	0.254392
FBgn0013983	imd	835.414	0.841238	0.000631938
FBgn0013987	MAPk-Ak2	15492.8	-0.251301	0.258185
FBgn0013995	Calx	12613.3	-2.25961	6.36846e-09
FBgn0013997	Nrx-IV	5887.59	0.332314	0.116579
FBgn0014000	Hf	12.6715	1.70055	0.0369581
FBgn0014006	Ask1	2832.54	0.431126	0.0543349
FBgn0014007	Ptp69D	3995.53	-0.0296271	0.935225
FBgn0014009	Rab2	10104.6	0.0506492	0.859244
FBgn0014010	Rab5	9956.19	0.0493789	0.856984
FBgn0014011	Rac2	1838.71	-0.364647	0.209874
FBgn0014018	Rel	14566.8	-0.682486	0.0206375
FBgn0014019	Rh5	28.3836	2.49148	0.00498684
FBgn0014020	Rho1	41163.2	-0.340288	0.0978667
FBgn0014022	Rlb1	993.16	0.467735	0.0514308
FBgn0014023	mRpL47	2099.39	-0.364112	0.138652
FBgn0014024	Rnp4F	3930.42	0.0665946	0.810822
FBgn0014026	RpL7A	33381.3	-1.13979	0.00016356
FBgn0014028	SdhB	5936.3	-0.917166	0.00012128
FBgn0014029	Septin2	8507.98	-0.314713	0.205721
FBgn0014031	Agxt	64.0158	1.64259	0.00633485
FBgn0014032	Sptr	1017.39	0.897758	0.00167211
FBgn0014033	Sr-CI	2827.56	1.42677	1.69698e-08
FBgn0014037	Su(Tpl)	6710.64	-0.572944	0.0224339
FBgn0014073	Tie	274.319	-1.77652	0.000463017
FBgn0014075	Uggt	9538.97	0.219578	0.377112
FBgn0014092	CG4278	1480.63	-0.342933	0.172468
FBgn0014127	barr	2041.88	0.811374	0.000173306
FBgn0014133	bif	4884.95	-0.76933	0.000198555
FBgn0014135	bnl	857.618	3.11121	2.56286e-22
FBgn0014141	cher	13011.4	0.890318	0.000121346
FBgn0014143	croc	457.373	5.19941	9.90739e-27
FBgn0014163	fax	1518.72	1.55026	3.51835e-05
FBgn0014179	gcm	62.6724	1.50581	0.00623396
FBgn0014184	Oda	42413.6	-1.44462	1.03678e-10
FBgn0014189	Hel25E	16623.5	-0.328373	0.208986
FBgn0014269	prod	1011.44	-0.432614	0.0864231
FBgn0014340	mof	1315.11	-0.252416	0.371634
FBgn0014342	mia	679.62	0.476945	0.0915996
FBgn0014343	mirr	1734.88	4.49761	8.36359e-46
FBgn0014366	noi	2324.55	0.234969	0.346709
FBgn0014380	RhoL	2959.54	-1.22567	9.35902e-09
FBgn0014388	sty	13822.2	-0.294492	0.384742
FBgn0014391	sun	6648.83	0.227253	0.438492
FBgn0014395	tilB	77.8957	-0.50398	0.25163
FBgn0014396	tim	9206.48	-1.81988	5.4987e-06
FBgn0014411	Vps26	3410.84	0.150411	0.552028
FBgn0014417	CG13397	202.432	0.303568	0.425473
FBgn0014427	CG11899	446.106	2.10152	4.64919e-08
FBgn0014455	Ahcy	16214.1	-0.260631	0.230463
FBgn0014464	Cp7Fa	3.86896	-0.590252	0.310887
FBgn0014465	Cp7Fb	33.6908	-1.11641	0.0586283
FBgn0014466	Cp7Fc	96.8492	-0.0762605	0.872121
FBgn0014469	Cyp4e2	456.5	2.81096	1.48613e-15
FBgn0014857	His3.3A	4360.94	0.249988	0.304269
FBgn0014859	Hr38	240.492	-1.12021	0.0250825
FBgn0014861	Mcm2	3977.75	1.24001	1.07365e-07
FBgn0014863	Mlp84B	36.0948	-0.613461	0.204554
FBgn0014865	Mtk	192.753	9.81718	3.18965e-12
FBgn0014868	Ost48	16475.7	-0.0764108	0.773681
FBgn0014869	Pglym78	5799.34	-0.260211	0.279473
FBgn0014870	Psi	2029.85	-0.203317	0.399656
FBgn0014877	Roe1	2538.38	0.474993	0.0269524
FBgn0014879	Set	3403.49	-0.0581906	0.856802
FBgn0014903	CG14630	614.272	0.25775	0.408253
FBgn0014906	Hydr2	30167.8	-0.271186	0.287165
FBgn0014930	CG2846	3306.51	0.551497	0.0174054
FBgn0014931	CG2678	452.211	0.286878	0.352767
FBgn0014949	btn	10.4599	0.127802	0.816736
FBgn0015000	betaggt-I	3574.63	0.561899	0.0126177
FBgn0015001	iotaTry	224.175	-0.447267	0.207216
FBgn0015008	Actn3	13.091	-0.200873	0.707711
FBgn0015010	Ag5r	238.051	0.522794	0.174019
FBgn0015011	AhcyL2	968.048	-2.47743	6.06899e-16
FBgn0015019	CCT3	17773.6	-0.288114	0.177558
FBgn0015024	CkIalpha	12302.7	-0.205845	0.347953
FBgn0015025	CkIIalpha-i1	273.278	-0.318536	0.332003
FBgn0015031	cype	4719.86	0.0250824	0.938603
FBgn0015032	Cyp4c3	254.999	7.46149	8.51499e-24
FBgn0015033	Cyp4d8	130.69	0.19238	0.657977
FBgn0015034	Cyp4e1	13.9887	5.03495	0.00120381
FBgn0015035	Cyp4e3	5.75946	0.247563	0.649378
FBgn0015036	Cyp4ae1	454.578	-0.509882	0.090845
FBgn0015037	Cyp4p1	460.377	4.99572	5.91853e-20
FBgn0015038	Cyp9b1	531.852	-1.84792	7.40962e-06
FBgn0015039	Cyp9b2	1409.24	-0.339627	0.217759
FBgn0015040	Cyp9c1	17502.5	0.243861	0.266081
FBgn0015075	Ddx1	2196.23	0.238996	0.460316
FBgn0015218	eIF4E1	19080.7	-0.132836	0.59719
FBgn0015221	Fer2LCH	13614.3	-0.343935	0.120549
FBgn0015222	Fer1HCH	36157.2	-0.803918	1.85521e-05
FBgn0015229	glec	6556.72	-1.36125	1.05395e-08
FBgn0015230	Glut3	6.06353	-0.755012	0.222713
FBgn0015239	Hr78	2087.64	0.506372	0.0516706
FBgn0015240	Hr96	2110	-0.00118357	0.996957
FBgn0015245	Hsp60A	51616.3	0.00308143	0.993087
FBgn0015247	Diap2	3583.86	-0.230965	0.329087
FBgn0015268	Nap1	34287.8	0.301971	0.202556
FBgn0015269	Nf1	2443.88	-0.761094	0.00406163
FBgn0015270	Orc2	915.531	0.119396	0.680477
FBgn0015271	Orc5	279.28	0.279886	0.393785
FBgn0015277	Pi3K59F	2899.55	-0.467673	0.0839522
FBgn0015278	Pi3K68D	4817.8	-0.508995	0.0904693
FBgn0015279	Pi3K92E	5402.1	-0.108865	0.662601
FBgn0015282	Rpt2	9969.8	0.313755	0.152186
FBgn0015283	Rpn10	10338.8	0.70673	0.00132241
FBgn0015286	Rala	4370.88	0.189417	0.442104
FBgn0015288	RpL22	58221.8	-0.982359	9.85592e-05
FBgn0015295	Shark	2181.95	-0.66761	0.0143952
FBgn0015296	Shc	4972.56	-0.137512	0.573544
FBgn0015298	Srp19	1181.25	0.485216	0.0639984
FBgn0015299	Ssb-c31a	3889.76	0.268438	0.29539
FBgn0015300	Ssl	9.27463	-0.958807	0.141585
FBgn0015316	Try29F	229.317	0.213583	0.618448
FBgn0015320	Ubc2	2474.91	0.274754	0.252429
FBgn0015321	Ubc4	3250.94	0.567627	0.00653588
FBgn0015331	abs	2443.93	0.256772	0.284777
FBgn0015336	CG15865	115.451	-0.0133955	0.979076
FBgn0015338	CG5861	1802.26	-0.136361	0.645878
FBgn0015351	Mettl4	964.061	2.03441	1.28017e-14
FBgn0015359	CG2034	1220.78	-0.1862	0.487322
FBgn0015360	oxt	1171.05	0.21322	0.475646
FBgn0015371	chn	1778.63	0.438234	0.0930239
FBgn0015372	RabX1	7038.67	-1.92894	4.68827e-15
FBgn0015376	cutlet	857.075	0.710125	0.0105866
FBgn0015379	dod	1837.34	0.517753	0.0477605
FBgn0015380	drl	1512.31	-2.1679	2.81329e-06
FBgn0015381	dsf	51.4387	-3.05249	0.00135812
FBgn0015391	glu	2441.06	0.798675	0.000514176
FBgn0015396	jumu	2211.19	0.66793	0.0261966
FBgn0015399	kek1	3241.28	3.08336	2.1778e-32
FBgn0015400	kek2	22.2106	-0.713295	0.206302
FBgn0015402	ksr	1628.02	-0.730715	0.0149956
FBgn0015477	Rme-8	7758.13	-0.0821087	0.788488
FBgn0015509	Cul1	5779.89	0.477813	0.0431387
FBgn0015513	mbc	7893.5	-0.477055	0.047697
FBgn0015519	nAChRalpha3	184.974	0.0103798	0.98384
FBgn0015520	nonA-l	582.461	-0.694283	0.00871404
FBgn0015521	RpS21	4244.57	-2.33107	4.83969e-09
FBgn0015522	olf186-M	2188.17	-1.64546	8.10462e-11
FBgn0015524	otp	47.0779	-1.32886	0.0297847
FBgn0015527	peng	5682.54	-0.593964	0.00781726
FBgn0015544	spag	2129.52	0.163145	0.523653
FBgn0015546	spel1	3441.57	0.166273	0.552176
FBgn0015550	tap	16.7738	0.393107	0.445996
FBgn0015553	tos	309.306	0.50048	0.0987777
FBgn0015558	tty	14.2645	-0.270555	0.610649
FBgn0015561	unpg	26.8056	1.63189	0.0309651
FBgn0015568	alpha-Est1	801.727	-1.20105	0.000463899
FBgn0015569	alpha-Est10	689.084	-0.30541	0.352138
FBgn0015570	alpha-Est2	25.4014	0.195608	0.696519
FBgn0015571	alpha-Est3	911.206	2.36828	3.76053e-11
FBgn0015572	alpha-Est4	86.3537	1.06951	0.0213163
FBgn0015574	alpha-Est6	13.7856	-2.23056	0.0230237
FBgn0015575	alpha-Est7	246.439	2.20029	3.40931e-08
FBgn0015576	alpha-Est8	107.706	0.474095	0.245303
FBgn0015577	alpha-Est9	11144	-1.56721	1.0991e-07
FBgn0015582	dare	1501.58	0.43319	0.0651177
FBgn0015583	Acp29AB	11.3462	-3.84646	0.00559816
FBgn0015584	Acp53Ea	5.08232	-0.439403	0.428182
FBgn0015589	Apc	2332.56	-0.439499	0.161725
FBgn0015591	AstA	330.366	1.91433	4.1552e-06
FBgn0015600	toc	1377.93	1.77737	2.55349e-09
FBgn0015602	BEAF-32	4743.12	0.393199	0.0794327
FBgn0015609	CadN	259.688	1.04193	0.0146919
FBgn0015614	CanB2	8978.98	-0.417758	0.0610389
FBgn0015615	SMC3	2304.84	0.360461	0.10685
FBgn0015618	Cdk8	587.362	0.110503	0.724065
FBgn0015621	Clp	1508.53	0.0462883	0.87675
FBgn0015622	Cnx99A	16491.7	0.500556	0.0137121
FBgn0015623	Cpr	3865.57	-0.00270199	0.994336
FBgn0015625	CycB3	976.221	0.157756	0.636831
FBgn0015663	Ugt36A1	727.221	0.336675	0.223631
FBgn0015664	Dref	7503.6	0.553776	0.00697557
FBgn0015714	Cyp6a17	2892.54	-3.4163	3.89249e-17
FBgn0015721	ktub	471.036	-2.62681	1.83591e-11
FBgn0015737	Hmu	7682.35	-0.119449	0.62805
FBgn0015754	Lis-1	9076.17	-0.474866	0.0211821
FBgn0015756	RpL9	27746.2	-1.31376	0.000133885
FBgn0015765	p38a	2919.22	1.08558	7.05664e-06
FBgn0015766	Msr-110	1157.21	3.89266	9.01759e-26
FBgn0015770	MstProx	7.90706	-0.0965322	0.867333
FBgn0015772	Nak	2175.16	-0.958564	2.71008e-05
FBgn0015773	NetA	102.208	1.76007	0.00582525
FBgn0015774	NetB	116.138	-0.207171	0.620676
FBgn0015776	nrv1	3573.48	0.504405	0.0206375
FBgn0015777	nrv2	14027.7	0.495815	0.0618508
FBgn0015778	rin	45440.5	0.288987	0.163903
FBgn0015781	P5cr	1947.31	0.252685	0.286907
FBgn0015789	Rab10	4521.11	-0.0298929	0.957218
FBgn0015790	Rab11	19529.2	0.898887	1.76423e-05
FBgn0015791	Rab14	5817.18	-0.217823	0.34565
FBgn0015793	Rab19	936.045	-0.283004	0.274064
FBgn0015794	Rab18	2361.86	0.0852326	0.773681
FBgn0015795	Rab7	28727	0.401243	0.116844
FBgn0015797	Rab6	8388.82	0.634905	0.00328964
FBgn0015799	Rbf	2286.94	-0.461609	0.0895436
FBgn0015801	Reg-5	3106.91	0.2094	0.422948
FBgn0015803	RtGEF	3268.95	-0.427751	0.0462198
FBgn0015805	HDAC1	5634.12	-0.110157	0.679943
FBgn0015808	ScpX	4492.74	0.137189	0.584553
FBgn0015818	Spx	3320.96	0.300608	0.206594
FBgn0015828	TfIIEalpha	1286.44	0.209107	0.416771
FBgn0015829	TfIIEbeta	1332.4	0.948685	3.03097e-05
FBgn0015831	Rtnl2	5.02977	0.323403	0.553634
FBgn0015834	eIF3i	30241.2	0.299706	0.24867
FBgn0015838	Vang	7768.42	0.755904	0.00012517
FBgn0015872	Drip	271.908	3.16952	2.29085e-16
FBgn0015903	apt	14842.8	-0.178143	0.501609
FBgn0015904	ara	52.9543	0.614107	0.221917
FBgn0015905	ast	1604.84	-0.224996	0.410283
FBgn0015919	caup	11.8935	0.0188575	0.97542
FBgn0015924	crq	11612.6	-0.691399	0.0143342
FBgn0015925	csul	4202.67	0.0822018	0.757055
FBgn0015926	dah	1141.4	2.67817	1.70106e-18
FBgn0015929	dpa	2879.73	-0.229098	0.428468
FBgn0015946	grim	40.7073	-4.39582	9.95035e-06
FBgn0015949	hrg	7650.01	-0.400714	0.106986
FBgn0016013	Faa	104.344	-1.79137	0.0150375
FBgn0016031	lama	1097.95	0.730324	0.0116364
FBgn0016032	lbm	1025.78	0.962545	0.00162126
FBgn0016034	mael	2389.69	5.45859	4.47806e-85
FBgn0016036	mei-P22	9.74039	0.215685	0.690055
FBgn0016038	Vsp37A	6428.6	0.378868	0.096221
FBgn0016041	Tom40	14654.7	-0.338172	0.127336
FBgn0016047	nompA	38.0684	0.172917	0.737165
FBgn0016053	pgc	23.6686	-0.920804	0.123095
FBgn0016054	phr6-4	1072.18	0.951633	4.32257e-05
FBgn0016059	Sema1b	2255.06	0.554605	0.0473661
FBgn0016061	side	101.572	-0.596018	0.144004
FBgn0016070	smg	1293.94	-0.795486	0.00957714
FBgn0016075	vkg	1900.34	3.92692	1.29175e-38
FBgn0016076	vri	10133.2	-2.35733	1.03512e-10
FBgn0016078	wun	5452.42	-0.868775	0.000123273
FBgn0016081	fry	7185.14	0.0494913	0.87746
FBgn0016119	ATPsynCF6	4424.69	-0.454376	0.0354615
FBgn0016120	ATPsynD	21316.3	0.909864	0.000491783
FBgn0016122	Acer	164.302	0.0170805	0.969529
FBgn0016123	Alp4	1106.02	4.95661	1.82205e-60
FBgn0016126	CaMKI	7826.72	0.0470466	0.882895
FBgn0016131	Cdk4	1406.92	0.922166	0.000100031
FBgn0016641	PTP-ER	969.589	-0.614748	0.0342314
FBgn0016650	Lgr1	3.86598	-0.990559	0.145855
FBgn0016660	H15	14.3151	-1.85834	0.0284893
FBgn0016672	Ipp	2285.57	0.674295	0.00477706
FBgn0016675	Lectin-galC1	13.4961	0.296745	0.572253
FBgn0016684	NaPi-T	98.3112	-0.254888	0.536697
FBgn0016685	Nlp	9892.27	-0.340961	0.166844
FBgn0016687	Nurf-38	13810	-0.0685594	0.797107
FBgn0016691	ATPsynO	20668	0.626569	0.00554588
FBgn0016693	Past1	11067.8	-0.273255	0.203147
FBgn0016694	Pdp1	8352.77	-1.44468	3.6419e-12
FBgn0016696	Pitslre	5345.25	0.0342156	0.909685
FBgn0016697	Prosalpha5	3526.82	-0.534179	0.0338607
FBgn0016698	Ptpa	2191.57	0.785645	0.000941953
FBgn0016701	Rab4	9276.9	0.021618	0.945748
FBgn0016715	Reg-2	70.32	0.387834	0.408767
FBgn0016726	RpL29	8105.45	-2.0321	1.6229e-08
FBgn0016754	sba	17199.2	-1.73072	3.61589e-05
FBgn0016756	Usp47	19918.8	0.169081	0.555265
FBgn0016762	angel	767.527	-0.278063	0.295248
FBgn0016794	dos	3621.76	0.682199	0.00129557
FBgn0016797	fz2	10045.3	-1.83662	9.12137e-06
FBgn0016917	Stat92E	38961.7	-1.50472	1.62149e-07
FBgn0016919	nompB	11.4477	-0.917622	0.146548
FBgn0016920	nompC	37.6654	-6.58664e-05	0.999863
FBgn0016926	Pino	2793.48	0.0501522	0.883288
FBgn0016930	Dyrk2	2509.86	-1.39272	1.1034e-06
FBgn0016970	l(2)k10201	272.492	0.395181	0.252691
FBgn0016975	stnB	259.889	-0.920305	0.013872
FBgn0016976	stnA	259.889	-0.920305	0.013872
FBgn0016977	spen	25428.6	-0.883799	0.000122841
FBgn0016978	snRNP-U1-70K	1177.54	0.0284251	0.929966
FBgn0016983	smid	9257.83	0.162783	0.483541
FBgn0016984	sktl	848.998	0.147395	0.665516
FBgn0017414	cag	700.842	0.152916	0.613649
FBgn0017418	ari-1	4272.1	-0.0378272	0.896695
FBgn0017429	CG5989	2154.39	0.158695	0.595567
FBgn0017430	Nelf-E	712.434	0.143123	0.636851
FBgn0017448	CG2187	4.86901	-0.591562	0.311487
FBgn0017456	Ubc84D	7.14824	-0.139428	0.803419
FBgn0017457	U2af38	2548.34	0.665719	0.00417567
FBgn0017482	T3dh	1185.71	0.0400868	0.903389
FBgn0017545	RpS3A	82091.2	-0.515766	0.0331097
FBgn0017550	Rga	5264.39	-0.56125	0.0147522
FBgn0017551	Rca1	1303.25	0.921818	9.65668e-05
FBgn0017556	Prosalpha4T2	16.928	-0.471556	0.377055
FBgn0017558	Pdk	2352.01	0.0115269	0.970673
FBgn0017561	Ork1	31.7541	-0.333895	0.489494
FBgn0017566	ND-75	11703.3	-0.16851	0.525027
FBgn0017567	ND-23	3382.24	-0.0105936	0.971968
FBgn0017572	Mo25	4852.65	0.166325	0.505222
FBgn0017577	Mcm5	1625.64	0.808634	0.000196955
FBgn0017578	Max	1625.94	-0.0253463	0.936502
FBgn0017579	RpL14	32594.4	-2.00209	2.77827e-12
FBgn0017581	Lk6	55324.1	-0.959624	3.99213e-07
FBgn0017590	klg	10.6212	-3.56597	0.00754442
FBgn0019624	COX5A	15816.7	-0.16555	0.490187
FBgn0019637	Atu	2879.07	0.0456366	0.872621
FBgn0019644	ATPsynB	16292.1	0.0369325	0.889133
FBgn0019650	toy	104.658	0.339413	0.418484
FBgn0019662	qm	1408.6	0.64991	0.00595771
FBgn0019686	lok	5258.73	0.36498	0.143358
FBgn0019809	gcm2	52.7819	3.87373	8.78063e-05
FBgn0019830	colt	2181.29	0.0344393	0.908518
FBgn0019890	Smg5	9419.68	-0.320944	0.153793
FBgn0019925	Surf4	7906.76	0.364572	0.0842169
FBgn0019928	Ser8	312.158	-0.0184465	0.968819
FBgn0019929	Ser7	108.98	-0.0554596	0.905148
FBgn0019932	SamDC	1225.14	0.590418	0.0098597
FBgn0019936	RpS20	19186.5	-1.52855	1.73975e-09
FBgn0019938	Polr1A	11569.7	-0.0689239	0.833534
FBgn0019940	Rh6	8.70052	-2.94872	0.0142132
FBgn0019949	Cdk9	1462.01	-0.0731084	0.820431
FBgn0019952	Orct	904.345	0.417826	0.15717
FBgn0019957	ND-42	11902.9	-0.288144	0.218848
FBgn0019960	Mitofilin	13594.3	0.417206	0.0900234
FBgn0019968	Khc-73	6719.01	-1.21614	6.6875e-05
FBgn0019972	Drice	1777.04	-0.0524535	0.870594
FBgn0019982	Gs1l	2164.27	0.201182	0.462328
FBgn0019985	mGluR	18.424	-0.286683	0.576776
FBgn0019990	Gcn2	4049.16	0.125408	0.688718
FBgn0020018	Ppox	1964.3	0.409191	0.121898
FBgn0020224	Cbl	21743.3	-1.22947	2.33621e-06
FBgn0020235	ATPsyngamma	37250.2	0.0816523	0.740248
FBgn0020236	ATPCL	15829.1	-0.0321806	0.91704
FBgn0020238	14-3-3epsilon	141259	0.366032	0.0859942
FBgn0020248	stet	23.0565	0.0312446	0.956783
FBgn0020249	stck	5619.68	0.391358	0.0971775
FBgn0020251	sfl	1586.43	-0.515934	0.0802409
FBgn0020255	Ran	25806.1	0.480746	0.0287836
FBgn0020257	Ppa	6631.3	-2.39829	7.1979e-22
FBgn0020258	ppk	8.84161	-0.318651	0.552234
FBgn0020261	pcm	2623.06	-0.277411	0.41667
FBgn0020269	mspo	142.797	-0.0758769	0.862616
FBgn0020270	mre11	6159.56	0.657837	0.00609069
FBgn0020272	mst	1953.65	0.18849	0.452634
FBgn0020277	lush	3.04377	0.504137	NA
FBgn0020278	loco	8145.78	-0.0595093	0.869434
FBgn0020279	lig	13720.8	0.171446	0.568034
FBgn0020280	laf	17.6336	-5.56636	0.000510474
FBgn0020294	ko	103.705	0.369232	0.347953
FBgn0020299	stumps	298.932	4.23141	9.9949e-25
FBgn0020300	geko	102.186	2.88176	7.2227e-08
FBgn0020304	drongo	12579.3	-0.472721	0.0326054
FBgn0020305	dbe	2323.38	0.184973	0.487613
FBgn0020306	dom	7047.78	-0.272378	0.356035
FBgn0020307	dve	1738.68	-1.38305	8.49628e-05
FBgn0020309	crol	10882.9	-0.470852	0.0296562
FBgn0020312	Tmtc3	1301.91	0.498295	0.0632947
FBgn0020369	Rpt6	13267.1	0.486966	0.0181495
FBgn0020370	TppII	11225.3	-0.299187	0.24359
FBgn0020371	Tim17b2	32.8963	-0.686487	0.174479
FBgn0020372	TM4SF	268.917	0.18799	0.631671
FBgn0020376	Sr-CIII	114.524	0.942838	0.0302572
FBgn0020378	Sp1	367.286	1.37046	0.000945845
FBgn0020379	Rfx	867.488	-0.242092	0.368055
FBgn0020381	Dredd	2019.9	0.201592	0.458256
FBgn0020385	pug	806.114	-0.302905	0.26737
FBgn0020386	Pdk1	10030.4	-2.21327	2.42342e-17
FBgn0020388	Gcn5	7658.73	1.2366	2.37542e-08
FBgn0020389	Papss	3111.3	-0.214054	0.385388
FBgn0020391	Nrk	321.173	-0.117486	0.749868
FBgn0020392	Nmt	4448.77	-0.475443	0.0525659
FBgn0020399	Mst89B	15.6777	-0.67904	0.224556
FBgn0020407	asun	1268.9	0.248196	0.374477
FBgn0020412	JIL-1	3685.11	-0.264234	0.238535
FBgn0020414	Idgf3	1548.42	6.4525	4.07997e-83
FBgn0020415	Idgf2	5633.45	8.90302	1.54897e-197
FBgn0020416	Idgf1	529.245	5.72718	7.74721e-33
FBgn0020429	GluRIIB	1108.61	10.1186	1.3384e-30
FBgn0020440	Fak	3157.33	0.0534107	0.852459
FBgn0020443	eRF3	19961.2	0.366021	0.0860986
FBgn0020445	E23	4476.39	-2.5628	9.37488e-11
FBgn0020493	Dad	822.304	-0.255029	0.344398
FBgn0020496	CtBP	17168.2	-0.151058	0.511659
FBgn0020497	emb	13517.5	-0.572095	0.00656297
FBgn0020503	CLIP-190	4759.18	-0.523044	0.0249283
FBgn0020506	Amyrel	105.132	0.782149	0.0950749
FBgn0020508	Ag5r2	887.605	1.08612	0.000164245
FBgn0020509	Acp62F	2.93335	-0.369431	NA
FBgn0020510	Abi	2618.24	-0.15299	0.569315
FBgn0020513	Paics	11077.3	0.300618	0.166358
FBgn0020521	pio	32.673	0.176566	0.737688
FBgn0020545	kraken	4308.11	0.330845	0.126713
FBgn0020616	SA	5257.08	-0.0376254	0.905346
FBgn0020617	Rx	8.02154	-1.508	0.0672163
FBgn0020618	Rack1	21350	-1.28198	5.61309e-06
FBgn0020620	RN-tre	3893.21	-1.42138	1.92329e-06
FBgn0020621	Pkn	4959.88	-0.582434	0.0295703
FBgn0020622	Pi3K21B	10056.2	0.0653532	0.803219
FBgn0020626	Osbp	6784.19	0.325381	0.177558
FBgn0020633	Mcm7	2112.57	0.437894	0.0523756
FBgn0020647	KrT95D	1557.85	-0.184951	0.51454
FBgn0020653	Trxr-1	12886.4	0.127351	0.594361
FBgn0020655	ArfGAP1	2358.77	-0.307931	0.218728
FBgn0020660	eIF4B	10753.5	0.330626	0.128098
FBgn0020762	Atet	2036.62	-0.822766	0.000346289
FBgn0020764	Alas	2162.55	-0.898397	0.0014801
FBgn0020767	Spred	2663.35	-0.447492	0.0638596
FBgn0020880	CG7179	18.9018	-0.187395	0.730857
FBgn0020887	Su(z)12	4388.98	-0.582071	0.0214011
FBgn0020906	Jon25Bi	1637.47	0.350663	0.222626
FBgn0020907	Scp2	21.0472	1.69125	0.0402927
FBgn0020908	Scp1	37.8244	3.75719	9.78037e-05
FBgn0020909	Rtc1	2708.09	-0.120712	0.654665
FBgn0020910	RpL3	66997.2	-1.69962	1.22017e-09
FBgn0020912	Ptx1	2045.18	-1.70097	1.11127e-06
FBgn0020930	Dgkepsilon	3627.22	0.721841	0.00165651
FBgn0021738	Crg-1	34.1874	2.27529	0.0061641
FBgn0021750	SerRS-m	1497.14	0.139872	0.615244
FBgn0021760	chb	5913.27	-0.282289	0.32535
FBgn0021761	Nup154	9290.11	0.673487	0.000992243
FBgn0021764	sdk	2263.12	-0.860823	0.00125116
FBgn0021765	scu	11444	-0.0310654	0.908828
FBgn0021767	org-1	93.3993	-0.439207	0.289432
FBgn0021768	nudC	3304.14	0.343091	0.119543
FBgn0021776	mira	7673.34	-3.16561	7.40932e-12
FBgn0021795	Tapdelta	10870.2	0.885011	0.000145898
FBgn0021796	Tor	4413.1	-0.553619	0.0557544
FBgn0021800	Reph	256.632	0.20329	0.597879
FBgn0021814	Vps28	3474.67	0.0920518	0.729672
FBgn0021825	DCTN2-p50	4235.06	0.483352	0.0190292
FBgn0021847	Ttc7	3857.09	0.0335129	0.91704
FBgn0021856	l(2)k14505	2303.41	-0.24096	0.33673
FBgn0021872	Xbp1	26262.5	0.161226	0.49497
FBgn0021874	Nle	2839.36	-0.132146	0.593981
FBgn0021875	Zfrp8	2083.59	0.54256	0.0247813
FBgn0021895	ytr	4712.27	-0.481429	0.0239743
FBgn0021906	RFeSP	11817.9	0.0230784	0.934444
FBgn0021944	Coprox	4040.53	-0.05057	0.861501
FBgn0021967	ND-PDSW	5515.42	-0.00477775	0.988129
FBgn0021979	l(2)k09913	9749.31	-0.995005	1.3329e-06
FBgn0021995	Rs1	5285.01	1.03125	8.36155e-06
FBgn0022023	eIF3h	14636.8	-0.34048	0.226933
FBgn0022027	Vps25	1180.19	0.476429	0.0582868
FBgn0022029	l(2)k01209	2547.99	-0.067021	0.813436
FBgn0022069	Nnp-1	9582.62	0.155733	0.51454
FBgn0022097	Vha36-1	7842.68	-0.413852	0.0727664
FBgn0022153	l(2)k05819	6268.58	-0.575606	0.00390015
FBgn0022160	Gpo1	2961.14	-0.389429	0.10351
FBgn0022213	Cse1	16844.5	0.390524	0.0571101
FBgn0022224	ubl	497.853	-0.0755591	0.827278
FBgn0022238	lolal	6121.59	0.580172	0.019421
FBgn0022288	l(2)09851	2802.76	-0.158496	0.561174
FBgn0022338	dnk	2136.11	0.0522204	0.859168
FBgn0022343	CG3760	4307.87	0.0121564	0.969476
FBgn0022344	CG10340	3904.19	0.0818333	0.766927
FBgn0022349	CG1910	15102.4	-0.44043	0.0287426
FBgn0022355	Tsf1	72.1337	1.20976	0.0253533
FBgn0022359	Sodh-2	2368.32	5.90979	1.51529e-55
FBgn0022361	Pur-alpha	3556.31	-0.430404	0.114244
FBgn0022382	Pka-R2	268.229	-0.440277	0.210598
FBgn0022699	D19B	2624.89	-0.0773812	0.785014
FBgn0022700	Cht4	56.1021	-0.162271	0.742375
FBgn0022702	Cht2	5701.7	0.637813	0.00392322
FBgn0022709	Ak1	329.233	-0.209266	0.533136
FBgn0022710	Ac13E	600.961	-1.99899	4.14039e-10
FBgn0022724	Taf8	1317.82	0.343511	0.151187
FBgn0022764	Sin3A	6193.58	-0.335559	0.177558
FBgn0022768	Pp2C1	2521.44	-0.943774	5.20918e-05
FBgn0022770	Peritrophin-A	28.0059	-0.00203945	0.996935
FBgn0022774	Oat	948.115	6.34625	9.70119e-77
FBgn0022786	Hira	1226.02	0.144233	0.651429
FBgn0022787	Hel89B	9799.45	-0.196939	0.491664
FBgn0022800	Cad96Ca	45.9072	0.282354	0.558964
FBgn0022893	Df31	14389.2	-1.03302	6.57599e-05
FBgn0022935	D19A	3344.01	-0.444973	0.0451688
FBgn0022936	CycH	1020.68	0.499509	0.046673
FBgn0022942	Cbp80	4252.16	-0.309139	0.153477
FBgn0022943	Cbp20	1810.02	0.789283	0.000799267
FBgn0022959	yps	19391.6	-0.808936	0.00224052
FBgn0022960	vimar	8193.49	0.180331	0.500937
FBgn0022981	rpk	16.9168	-5.49228	0.000567295
FBgn0022984	qkr58E-3	4899.28	-0.89288	1.7941e-05
FBgn0022985	qkr58E-2	5344.56	0.071196	0.802795
FBgn0022986	qkr58E-1	1693.18	-0.23578	0.331406
FBgn0022987	qkr54B	857.498	-0.47563	0.0598115
FBgn0023000	mth	2924.26	0.996812	0.000579516
FBgn0023001	melt	136.625	1.15993	0.00993406
FBgn0023023	CRMP	81.1276	1.03359	0.0405633
FBgn0023076	Clk	2146.66	-2.8869	1.60898e-17
FBgn0023081	gek	2583.72	0.0833202	0.792524
FBgn0023083	fray	6684.94	-0.403487	0.101893
FBgn0023090	dtr	19.6065	-0.396723	0.44367
FBgn0023091	dimm	100.204	0.666792	0.167561
FBgn0023094	cyc	3369.76	-0.25446	0.300301
FBgn0023095	caps	28322.3	-0.843069	0.00291065
FBgn0023096	btv	39.1466	-0.38877	0.40882
FBgn0023097	bon	7140.39	1.68898	1.50009e-17
FBgn0023129	aay	3132.83	-2.20565	4.62891e-26
FBgn0023130	a6	744.963	-0.54977	0.0384407
FBgn0023143	Uba1	21344.2	-0.174852	0.553783
FBgn0023167	SmD3	2022.2	-0.139668	0.617027
FBgn0023169	AMPKalpha	6482.9	-0.1037	0.715773
FBgn0023170	RpL39	9152.49	-1.00799	4.28571e-05
FBgn0023171	rnh1	1577.8	0.0770322	0.797278
FBgn0023172	RhoGEF2	3425.27	-0.352862	0.173501
FBgn0023174	Prosbeta2	5890.95	-0.0564247	0.836591
FBgn0023175	Prosalpha7	4227.17	0.179572	0.48822
FBgn0023177	Pp4-19C	2591.35	0.236959	0.303923
FBgn0023178	Pdf	5.08651	-0.88579	0.176089
FBgn0023179	amon	368.852	2.42832	6.65448e-07
FBgn0023180	Orc6	418.009	0.59058	0.0374076
FBgn0023181	Orc4	1092.74	0.597198	0.0106544
FBgn0023197	Jon74E	11.9739	0.189017	0.722174
FBgn0023212	EloB	2060.57	0.543747	0.0203193
FBgn0023213	eIF4G1	26611.8	-0.157361	0.543995
FBgn0023214	edl	3541.71	-0.513928	0.0745655
FBgn0023215	Mnt	1657.27	-1.14583	1.94707e-05
FBgn0023216	Parg	1960.41	-0.00340866	0.99306
FBgn0023388	Dap160	2314.09	-0.173852	0.512444
FBgn0023395	Chd3	977.349	0.525717	0.0420202
FBgn0023407	B4	10257.4	-1.00097	0.000802476
FBgn0023415	Acp32CD	2.69685	-0.198745	NA
FBgn0023416	Ac3	298.384	-0.53881	0.0974139
FBgn0023441	fus	23066.5	-2.11082	3.76671e-12
FBgn0023458	Rbcn-3A	7223.29	-1.01085	8.03428e-05
FBgn0023477	Taldo	14197.1	1.19122	4.25169e-06
FBgn0023479	teq	474.555	2.15468	2.58308e-10
FBgn0023489	Pph13	3.66983	-0.288044	0.597245
FBgn0023495	Lip3	30.0326	-0.418855	0.39667
FBgn0023496	Lip1	4.36696	-0.757407	0.223285
FBgn0023506	Es2	855.945	-0.127191	0.703376
FBgn0023507	D2hgdh	8711.98	-0.441291	0.0705899
FBgn0023508	Ocrl	3375.89	-0.347928	0.193858
FBgn0023509	mip130	1385.53	-0.329451	0.21135
FBgn0023510	Rbcn-3B	4800.59	-0.609353	0.0144281
FBgn0023511	Edem1	3682.25	0.0911937	0.768012
FBgn0023512	eIF2Bepsilon	4134.64	0.360666	0.101077
FBgn0023513	CG14803	1301.57	-0.0556337	0.860735
FBgn0023514	CG14805	2532.12	-0.132751	0.612814
FBgn0023515	Gcna	1238.97	0.422975	0.128098
FBgn0023516	Pex5	1829.72	0.129566	0.675745
FBgn0023517	Pgam5	2045.42	0.598712	0.0186649
FBgn0023518	trr	2011.56	-0.232159	0.564431
FBgn0023519	mRpL16	3888.93	0.449548	0.0546671
FBgn0023520	CG3857	657.793	-0.130894	0.664124
FBgn0023521	CG3587	1161.93	-0.152173	0.602372
FBgn0023522	CG11596	3475.87	0.769333	0.000142408
FBgn0023523	Or2a	20.176	-0.32386	0.52136
FBgn0023524	CG3078	31.3137	0.082524	0.874341
FBgn0023525	CG3191	169.398	-0.122296	0.779607
FBgn0023526	CG2865	4129.01	-0.182402	0.641715
FBgn0023527	CG3071	2793.53	0.0155418	0.961128
FBgn0023528	CG2924	5236.54	-1.11411	7.56765e-07
FBgn0023529	CG2918	7513.51	0.1386	0.601132
FBgn0023530	CG3740	1040.32	0.311765	0.210804
FBgn0023531	CG32809	1285.73	-0.921152	0.00133385
FBgn0023534	CG17778	13610.1	-6.11459	1.86063e-183
FBgn0023535	arg	156.798	4.376	2.41864e-15
FBgn0023536	CG3156	1471.34	0.214524	0.409984
FBgn0023537	CG17896	17840.5	-0.761658	0.00583371
FBgn0023540	CG3630	501.409	1.90269	1.08658e-06
FBgn0023541	Cyp4d14	384.248	-0.0272516	0.944113
FBgn0023542	Nmd3	6200.8	0.528833	0.0122097
FBgn0023545	PIG-K	3608.55	0.223323	0.34074
FBgn0023549	Mct1	182.896	-3.45503	5.76882e-14
FBgn0023550	FarO	17.783	-1.16109	0.0839189
FBgn0024150	Ac78C	226.019	2.01415	3.2339e-06
FBgn0024177	zpg	21.6086	-0.505376	0.333994
FBgn0024179	wit	986.677	-1.61325	5.85243e-09
FBgn0024182	waw	689.04	-0.587347	0.0257215
FBgn0024183	vig	25162	-0.107894	0.691854
FBgn0024184	unc-4	159.662	1.67313	0.000466753
FBgn0024187	syd	2384.69	-0.490704	0.0614983
FBgn0024188	san	3140.87	0.291491	0.246728
FBgn0024189	sns	61.6144	0.308904	0.488629
FBgn0024191	sip1	766.743	-0.177865	0.58024
FBgn0024194	rasp	5496.43	0.596225	0.00862348
FBgn0024196	robl	3417.72	0.641569	0.0152298
FBgn0024222	IKKbeta	3689.85	0.624356	0.00632496
FBgn0024227	aurB	2682.52	1.27393	2.38349e-07
FBgn0024230	Hs2st	865.054	0.226561	0.439253
FBgn0024232	gprs	17.024	-1.33752	0.0577552
FBgn0024234	gbb	3970.86	0.390967	0.0962411
FBgn0024236	foi	3381.59	0.619803	0.00573693
FBgn0024238	Fim	40631.5	-1.81936	1.36822e-14
FBgn0024244	drm	3224.7	-0.493573	0.0412358
FBgn0024245	dnt	1001.79	-1.99831	1.03512e-10
FBgn0024248	chico	3256.48	-0.0764339	0.77832
FBgn0024249	cato	3.86812	-0.59056	0.310664
FBgn0024250	brk	1133.71	-1.93587	1.4561e-09
FBgn0024251	bbx	1330.4	-0.389266	0.131796
FBgn0024273	WASp	1739.64	0.322946	0.161993
FBgn0024277	trio	16860.6	-1.742	7.23337e-10
FBgn0024285	Srp54	5654.57	-0.0686205	0.806067
FBgn0024288	Sox100B	28756.3	-0.472214	0.0165058
FBgn0024289	Sodh-1	562.349	2.62889	3.25461e-06
FBgn0024291	Sirt1	3736.69	-1.2754	1.78777e-06
FBgn0024293	Spn43Ab	6.68844	-0.0945812	0.870369
FBgn0024314	Plap	5052.58	-0.172979	0.49568
FBgn0024315	Picot	6874.47	-0.0296512	0.915097
FBgn0024319	Nach	24.9731	-0.871189	0.12935
FBgn0024320	Npc1a	4056.83	-0.248744	0.28778
FBgn0024321	NK7.1	3195.48	-0.129688	0.616843
FBgn0024326	Mkk4	5716.14	-1.06656	3.50838e-05
FBgn0024329	Mekk1	4400.68	-0.148996	0.561174
FBgn0024330	MED6	2169.72	0.403989	0.0992152
FBgn0024352	Stip1	12582.5	0.0346803	0.905383
FBgn0024360	MTPAP	1548.1	-0.429457	0.0876507
FBgn0024361	Tsp2A	727.966	0.551748	0.0372446
FBgn0024362	Naa30A	6220.04	0.140708	0.587318
FBgn0024364	CG11417	6365.26	0.272504	0.251207
FBgn0024365	CG12773	6779.37	0.100406	0.746753
FBgn0024366	CG11409	10.6373	-0.0243467	0.968088
FBgn0024371	E2f2	2482.48	1.11119	1.31197e-06
FBgn0024432	Dlc90F	3580.47	-0.050281	0.867159
FBgn0024491	Bin1	2152.55	0.108421	0.70499
FBgn0024509	Sec13	6177.02	-0.0684058	0.797278
FBgn0024510	dlt	869.625	-0.743713	0.0144148
FBgn0024542	Neos	1009.35	0.0538111	0.863693
FBgn0024555	flfl	8409.94	-0.922047	0.00124066
FBgn0024556	mEFTu1	18737	-0.303929	0.198197
FBgn0024558	Dph5	8064.28	1.04857	5.82538e-06
FBgn0024689	fws	5097.8	-0.0836214	0.768644
FBgn0024698	Cpsf160	3993.11	0.154734	0.584468
FBgn0024728	Slip1	4799.48	-0.332753	0.143498
FBgn0024732	Drep1	1174.24	-1.23641	0.000308464
FBgn0024733	RpL10	52422.7	-0.0838163	0.782563
FBgn0024734	PRL-1	10530.3	-0.37748	0.0764166
FBgn0024740	Lip2	17.9954	-2.13617	0.0203193
FBgn0024754	Flo1	7444.19	0.776922	0.00217225
FBgn0024804	Dbp80	4701.76	0.138676	0.581977
FBgn0024806	DIP2	7092.66	-0.410818	0.0978667
FBgn0024807	DIP1	11116.6	0.0808876	0.775325
FBgn0024811	Crk	4880.28	0.0687148	0.805835
FBgn0024814	Clc	5897.2	0.029408	0.915813
FBgn0024833	AP-1mu	8409.39	0.430709	0.0486386
FBgn0024836	stan	99.4595	-1.79978	0.00239354
FBgn0024841	Pcd	404.721	1.5734	1.12811e-06
FBgn0024846	p38b	8438.58	0.180537	0.451045
FBgn0024887	kin17	736.56	0.294854	0.268987
FBgn0024889	Kap-alpha1	4123.83	-0.31311	0.21445
FBgn0024897	b6	3.41069	-0.377936	0.493864
FBgn0024909	Taf7	475.807	-0.267844	0.378179
FBgn0024912	agt	1682.42	0.791703	0.000616287
FBgn0024913	Actbeta	125.615	2.44856	2.64242e-05
FBgn0024920	Ts	1652.87	0.937499	0.000314896
FBgn0024921	Tnpo	8609.25	-0.895025	7.35621e-05
FBgn0024941	RSG7	87.12	-2.70655	0.000167168
FBgn0024943	PIP82	57.7704	-0.977576	0.0528962
FBgn0024944	Oamb	42.4431	-2.91813	0.000437182
FBgn0024945	NitFhit	3397.86	0.566679	0.0180026
FBgn0024947	NTPase	3889.15	-0.622999	0.0111991
FBgn0024956	Mat1	1517.66	0.180079	0.488749
FBgn0024957	Irp-1B	2600.46	-0.734981	0.00329214
FBgn0024958	Irp-1A	3435.53	-0.932222	0.00023077
FBgn0024963	GluClalpha	57.4764	-0.214283	0.655747
FBgn0024973	CG2701	2336.72	0.134885	0.651244
FBgn0024975	CG2712	265.048	-0.137145	0.703175
FBgn0024980	Syx4	285.318	0.676748	0.0556829
FBgn0024983	CG4293	1771.79	-0.226157	0.399284
FBgn0024984	CG3457	70.7776	2.3501	0.00076025
FBgn0024985	Rilpl	3426.06	0.181704	0.451891
FBgn0024986	CG3719	1250.86	-1.54862	2.81891e-06
FBgn0024987	ssx	3775.49	-0.481588	0.0253068
FBgn0024989	CG3777	37.6133	-1.09671	0.054422
FBgn0024991	CG2694	1005.98	-0.0615779	0.843245
FBgn0024992	Spg7	2877.16	0.00940095	0.977779
FBgn0024993	CG2662	305.088	1.14945	0.000257748
FBgn0024994	Ugalt	2065.98	0.0251067	0.933014
FBgn0024995	CG2680	387.068	0.137368	0.704451
FBgn0024996	eIF2Bbeta	3590.93	0.187659	0.440243
FBgn0024997	CG2681	218.468	0.10137	0.80924
FBgn0024998	CG2685	1055.46	-0.276038	0.375746
FBgn0025109	Bem46	2897.26	0.494784	0.0307123
FBgn0025111	Ant2	468.627	0.526318	0.113441
FBgn0025115	Acyp	3.65267	-0.61153	0.281767
FBgn0025185	az2	932.238	0.355141	0.203585
FBgn0025186	ari-2	2869.92	-0.171476	0.53077
FBgn0025335	Cpes	1084.94	0.588954	0.0408357
FBgn0025336	CG4882	2989.04	-0.0957964	0.727393
FBgn0025352	Mtpbeta	11673.8	0.138613	0.552234
FBgn0025355	SuUR	1038.79	0.476043	0.069631
FBgn0025360	Optix	1163.22	6.18763	1.16361e-73
FBgn0025366	Ip259	6844.42	-1.62212	1.45732e-09
FBgn0025373	Fpps	4322.42	0.0858068	0.750269
FBgn0025381	rush	5833.45	0.319089	0.150241
FBgn0025382	Rab27	245.527	3.05534	1.5186e-12
FBgn0025383	CG14780	11.7897	0.294451	0.579349
FBgn0025387	Alms1b	20.6973	0.222021	0.663961
FBgn0025388	Alms1a	1124.06	1.26012	2.49605e-06
FBgn0025390	Mur2B	1784.59	-1.22403	0.00173257
FBgn0025391	Scgdelta	9.27532	-0.579896	0.303341
FBgn0025394	inc	12559.7	0.201759	0.35667
FBgn0025454	Cyp6g1	311.335	-1.56765	0.000846496
FBgn0025455	CycT	6332.29	-0.542158	0.00740829
FBgn0025456	CREG	515.076	0.0492727	0.89673
FBgn0025457	Bub3	3488.97	0.558496	0.0245394
FBgn0025463	Bap60	14079.3	1.03175	9.55498e-05
FBgn0025469	slv	1698.99	0.893476	0.000939375
FBgn0025519	fidipidine	1705.07	0.605395	0.0105852
FBgn0025525	bab2	1005.26	0.596817	0.032452
FBgn0025549	unc-119	4372.36	-0.332197	0.128219
FBgn0025558	CG4101	322.188	-0.336487	0.326545
FBgn0025571	SF1	945.818	-0.607462	0.0278008
FBgn0025573	PpN58A	2.74337	0.0401533	NA
FBgn0025574	Pli	2935.41	-0.860138	4.93019e-05
FBgn0025582	eIF3e	11389.9	-0.585582	0.0234079
FBgn0025592	Gk1	3682.5	-0.268448	0.298622
FBgn0025595	AkhR	4.34752	-1.13761	0.116197
FBgn0025608	Faf2	9271.39	0.406895	0.0621227
FBgn0025612	CG3062	4.33653	-0.97627	0.148395
FBgn0025613	CG3081	10.6993	-0.517511	0.359613
FBgn0025615	Torsin	4566.57	0.035838	0.903389
FBgn0025616	CG13359	68.715	-0.0217168	0.966369
FBgn0025620	CG13360	83.3821	-0.420094	0.326184
FBgn0025621	CG16989	11406.9	0.653814	0.00678531
FBgn0025624	CG4025	2936.16	0.126298	0.640085
FBgn0025625	Sik2	541.37	-0.681121	0.0467069
FBgn0025626	CG4281	3271.03	-0.100321	0.720038
FBgn0025627	CG4194	30.1019	0.553613	0.284236
FBgn0025628	CG4199	3169.23	2.59715	2.38401e-21
FBgn0025629	CG4045	2891.21	0.0476251	0.86715
FBgn0025630	Rtca	1059.35	0.514574	0.0288742
FBgn0025631	moody	8184.17	-1.34191	3.73242e-07
FBgn0025632	CG4313	408.785	-0.613992	0.0327392
FBgn0025633	spdi	6072.26	-0.496157	0.0811457
FBgn0025634	CG13367	2342.29	0.45185	0.0802409
FBgn0025635	Hinfp	2088.18	0.128524	0.633578
FBgn0025637	SkpA	17987.2	0.38756	0.0911147
FBgn0025638	Roc1a	10348.6	0.183558	0.442255
FBgn0025639	Hmt4-20	6953.21	-1.29012	2.10639e-06
FBgn0025640	CG13369	3010.92	-0.043676	0.89271
FBgn0025641	DAAM	395.582	0.731923	0.0307518
FBgn0025642	CG32812	71.2072	0.48313	0.287199
FBgn0025643	CG3588	59.3207	-1.70387	0.00335739
FBgn0025644	CG14424	2.89468	-0.68144	NA
FBgn0025645	CG3598	15.8545	-0.642576	0.250376
FBgn0025674	CycK	2720.55	0.383661	0.077178
FBgn0025676	CkIIalpha-i3	1752.17	-0.514179	0.0218512
FBgn0025678	CaBP1	16701.6	1.29925	9.68119e-10
FBgn0025679	Klf15	12.0676	-0.239141	0.647698
FBgn0025680	cry	4760.03	-3.27768	9.04783e-22
FBgn0025681	CG3558	2805.78	0.962506	8.42053e-05
FBgn0025682	scf	2274.73	2.98545	8.48878e-21
FBgn0025684	MFS18	1304.54	0.425863	0.0729753
FBgn0025686	Amnionless	14.7374	-0.365875	0.479579
FBgn0025692	Lfg	3903.12	-0.151004	0.541101
FBgn0025693	ZnT41F	1799.38	-0.370702	0.14618
FBgn0025697	santa-maria	40.9838	-0.793586	0.119161
FBgn0025700	CG5885	3986.37	0.141678	0.57897
FBgn0025702	Srpk79D	101.014	0.37547	0.392464
FBgn0025709	CNT2	361.981	-0.0137658	0.977841
FBgn0025712	CG13920	38.155	-1.26299	0.0337076
[truncated: 10,074 more rows]
