# Supplementary material for: A tumor-suppressive role of the PRC1 Polycomb epigenetic complex in the maintenance of adult Drosophila intestinal stem cell identity
Source: PLoS Genet. 2026 Jul 17;22(7):e1012226. doi: 10.1371/journal.pgen.1012226 (PMC13399535; doi:10.1371/journal.pgen.1012226)
Supplement: S4 Table — (S4_Table.XLSX) [file pgen.1012226.s008.xlsx]

## Sheet: Fig 1C
SmallPerClone	Condition
16.66666667	control
23.07692308	control
36.84210526	control
35.71428571	control
21.05263158	control
35.29411765	control
14.28571429	control
25	control
31.25	control
9.090909091	control
14.28571429	control
10.52631579	control
12.5	control
0	control
16.66666667	control
21.42857143	control
33.33333333	control
20	control
36.84210526	control
17.64705882	control
100	mutant
100	mutant
100	mutant
100	mutant
100	mutant
100	mutant
100	mutant
100	mutant
100	mutant
100	mutant
100	mutant
100	mutant
100	mutant
100	mutant
100	mutant
100	mutant
100	mutant
100	mutant
100	mutant
100	mutant

## Sheet: Fig 1E
percentage	Condition
0	esg/+
0	esg/+
0	esg/+
100	esg/RNAi
100	esg/RNAi
100	esg/RNAi

## Sheet: Fig 1G
Delta_positive_per_clone	Condition
5	control
1	control
1	control
1	control
1	control
3	control
2	control
1	control
1	control
2	control
4	control
1	control
2	control
1	control
2	control
1	control
4	control
1	control
1	control
1	control
1	control
1	control
1	control
1	control
1	control
1	control
1	control
1	control
1	control
2	control
10	control
2	control
1	control
1	control
8	control
2	control
1	control
1	Psc/Su(Z)2
0	Psc/Su(Z)2
0	Psc/Su(Z)2
0	Psc/Su(Z)2
0	Psc/Su(Z)2
0	Psc/Su(Z)2
0	Psc/Su(Z)2
0	Psc/Su(Z)2
0	Psc/Su(Z)2
0	Psc/Su(Z)2
0	Psc/Su(Z)2
0	Psc/Su(Z)2
0	Psc/Su(Z)2
0	Psc/Su(Z)2
0	Psc/Su(Z)2
0	Psc/Su(Z)2
0	Psc/Su(Z)2
0	Psc/Su(Z)2
0	Psc/Su(Z)2
0	Psc/Su(Z)2
0	Psc/Su(Z)2
0	Psc/Su(Z)2
0	Psc/Su(Z)2
0	Psc/Su(Z)2
0	Psc/Su(Z)2
0	Psc/Su(Z)2
0	Psc/Su(Z)2
0	Psc/Su(Z)2
0	Psc/Su(Z)2
0	Psc/Su(Z)2
0	Psc/Su(Z)2
0	Psc/Su(Z)2
0	Psc/Su(Z)2
0	Psc/Su(Z)2
0	Psc/Su(Z)2
0	Psc/Su(Z)2
0	Psc/Su(Z)2
0	Psc/Su(Z)2
0	Psc/Su(Z)2
0	Psc/Su(Z)2
0	Psc/Su(Z)2
0	Psc/Su(Z)2
0	Psc/Su(Z)2
0	Psc/Su(Z)2
0	Psc/Su(Z)2

## Sheet: Fig 1I
PH3perGut	Condition
0	esgCS_3d
4	esgCS_3d
0	esgCS_3d
17	esgCS_3d
0	esgCS_3d
2	esgCS_3d
1	esgCS_3d
3	esgCS_3d
22	esgDDN_3d
25	esgDDN_3d
8	esgDDN_3d
26	esgDDN_3d
30	esgDDN_3d
27	esgDDN_3d
16	esgDDN_3d
3	esgCS_7d
2	esgCS_7d
5	esgCS_7d
0	esgCS_7d
1	esgCS_7d
4	esgCS_7d
3	esgCS_7d
0	esgCS_7d
4	esgCS_7d
10	esgCS_7d
1	esgCS_7d
7	esgCS_7d
12	esgCS_7d
7	esgCS_7d
14	esgCS_7d
3	esgCS_7d
7	esgCS_7d
1	esgCS_7d
11	esgCS_7d
4	esgCS_7d
8	esgCS_7d
13	esgCS_7d
6	esgCS_7d
13	esgCS_7d
5	esgCS_7d
6	esgCS_7d
18	esgCS_7d
6	esgDDN_7d
39	esgDDN_7d
49	esgDDN_7d
33	esgDDN_7d
9	esgDDN_7d
39	esgDDN_7d
4	esgDDN_7d
7	esgDDN_7d
31	esgDDN_7d
8	esgDDN_7d
40	esgDDN_7d
20	esgDDN_7d
26	esgDDN_7d
30	esgDDN_7d
11	esgDDN_7d
19	esgDDN_7d
15	esgDDN_7d
20	esgDDN_7d
48	esgDDN_7d
18	esgDDN_7d
14	esgDDN_7d
11	esgDDN_7d
32	esgDDN_7d
20	esgDDN_7d
6	esgDDN_7d
37	esgDDN_7d
35	esgDDN_7d
19	esgDDN_7d
28	esgDDN_7d
9	esgCS_10d
13	esgCS_10d
4	esgCS_10d
3	esgCS_10d
8	esgCS_10d
7	esgCS_10d
19	esgCS_10d
9	esgCS_10d
2	esgCS_10d
6	esgCS_10d
1	esgCS_10d
2	esgCS_10d
0	esgCS_10d
1	esgCS_10d
1	esgCS_10d
3	esgCS_10d
4	esgCS_10d
3	esgCS_10d
34	esgDDN_10d
37	esgDDN_10d
21	esgDDN_10d
50	esgDDN_10d
55	esgDDN_10d
77	esgDDN_10d
31	esgDDN_10d
35	esgDDN_10d
52	esgDDN_10d
40	esgDDN_10d
59	esgDDN_10d
52	esgDDN_10d
60	esgDDN_10d
8	esgDDN_10d
102	esgDDN_10d
28	esgDDN_10d
24	esgDDN_10d
20	esgDDN_10d
29	esgDDN_10d
25	esgDDN_10d
1	esgCS_14d
13	esgCS_14d
6	esgCS_14d
11	esgCS_14d
0	esgCS_14d
24	esgCS_14d
3	esgCS_14d
13	esgCS_14d
0	esgCS_14d
14	esgCS_14d
0	esgCS_14d
9	esgCS_14d
3	esgCS_14d
6	esgCS_14d
7	esgCS_14d
3	esgCS_14d
0	esgCS_14d
1	esgCS_14d
2	esgCS_14d
9	esgCS_14d
42	esgDDN_14d
33	esgDDN_14d
38	esgDDN_14d
23	esgDDN_14d
23	esgDDN_14d
6	esgDDN_14d
5	esgDDN_14d
39	esgDDN_14d
12	esgDDN_14d
43	esgDDN_14d
40	esgDDN_14d
46	esgDDN_14d
59	esgDDN_14d
20	esgDDN_14d
43	esgDDN_14d
9	esgDDN_14d
38	esgDDN_14d
24	esgCS_21d
13	esgCS_21d
11	esgCS_21d
14	esgCS_21d
25	esgCS_21d
23	esgCS_21d
28	esgCS_21d
15	esgDDN_21d
32	esgDDN_21d
37	esgDDN_21d
42	esgDDN_21d
35	esgDDN_21d
64	esgDDN_21d
9	esgDDN_21d
27	esgDDN_21d
88	esgDDN_21d

## Sheet: Fig 1K
percentage	Condition
100	esg
100	esg
100	esg
100	esg
100	esg
100	esg
100	Dl
100	Dl
100	Dl
100	Dl
0	SuH
0	SuH
0	SuH
20	piezo
40	piezo
10	piezo
0	piezo

## Sheet: Fig 2B
Life-span raw data for T1 transplant generation.
1 in the columns "C", "D" and "E" indicates that the individual died.
Individual	Days	Control	Serie 1	Serie 2
c-1	20	1
c-2	20	1
c-3	18	1
c-4	17	1
c-5	11	1
c-6	11	1
c-7	10	1
c-8	10	1
c-9	10	1
c-10	10	1
c-11	10	1
c-12	9	1
c-13	9	1
c-14	9	1
s1-1	18		1
s1-2	17		1
s1-3	11		1
s1-4	11		1
s1-5	11		1
s1-6	11		1
s1-7	11		1
s1-8	11		1
s1-9	10		1
s1-10	10		1
s1-11	10		1
s1-12	9		1
s1-13	9		1
s1-14	9		1
s1-15	9		1
s1-16	9		1
s1-17	9		1
s1-18	3		1
s2-1	17			1
s2-2	14			1
s2-3	13			1
s2-4	12			1
s2-5	10			1
s2-6	8			1
s2-7	5			1
s2-8	5			1

## Sheet: Fig 2C
Life-span raw data for T5 transplant generation.
1 in the columns "C", "D", "E" and "F" indicates that the individual died.
	Days	Control	Tumor 1a	Tumor 1b	Tumor 2
c-1	29	1
c-2	24	1
c-3	17	1
c-4	13	1
c-5	13	1
c-6	13	1
c-7	13	1
c-8	13	1
c-9	13	1
c-10	13	1
c-11	9	1
c-12	7	1
c-13	7	1
c-14	4	1
t1a-1	11		1
t1a-2	4		1
t1a-3	4		1
t1a-4	2		1
t1a-5	2		1
t1b-1	9			1
t1b-2	6			1
t1b-3	6			1
t1b-4	6			1
t1b-5	6			1
t1b-6	2			1
t2-1	7				1
t2-2	3				1
t2-3	3				1
t2-4	3				1

## Sheet: Fig. 2D
Survival 7 days after transplantation in pourcentage.
	Control	Tumor
T1	100	84.72
T2	71.42	49.995
T3	69.44	70.83
T4	90.47	14.285
T5	92.86	18.33

## Sheet: Fig 2E
time	status	condition
28	1	CS_sucrose
38	1	CS_sucrose
38	1	CS_sucrose
39	1	CS_sucrose
39	1	CS_sucrose
39	1	CS_sucrose
39	1	CS_sucrose
40	1	CS_sucrose
40	1	CS_sucrose
40	1	CS_sucrose
40	1	CS_sucrose
40	1	CS_sucrose
40	1	CS_sucrose
40	1	CS_sucrose
40	1	CS_sucrose
40	1	CS_sucrose
44	1	CS_sucrose
44	1	CS_sucrose
44	1	CS_sucrose
44	1	CS_sucrose
44	1	CS_sucrose
45	1	CS_sucrose
45	1	CS_sucrose
45	1	CS_sucrose
45	1	CS_sucrose
45	1	CS_sucrose
45	1	CS_sucrose
46	1	CS_sucrose
46	1	CS_sucrose
46	1	CS_sucrose
47	1	CS_sucrose
47	1	CS_sucrose
48	1	CS_sucrose
48	1	CS_sucrose
5	1	CS_DSS10
5	1	CS_DSS10
7	1	CS_DSS10
7	1	CS_DSS10
7	1	CS_DSS10
10	1	CS_DSS10
10	1	CS_DSS10
10	1	CS_DSS10
10	1	CS_DSS10
10	1	CS_DSS10
10	1	CS_DSS10
10	1	CS_DSS10
10	1	CS_DSS10
10	1	CS_DSS10
11	1	CS_DSS10
11	1	CS_DSS10
12	1	CS_DSS10
12	1	CS_DSS10
13	1	CS_DSS10
13	1	CS_DSS10
13	1	CS_DSS10
14	1	CS_DSS10
14	1	CS_DSS10
14	1	CS_DSS10
17	1	CS_DSS10
17	1	CS_DSS10
17	1	CS_DSS10
17	1	CS_DSS10
17	1	CS_DSS10
19	1	CS_DSS10
26	1	CS_DSS10
26	1	CS_DSS10
34	1	CS_DSS10
41	1	CS_DSS10
3	1	Psc_sucrose
26	1	Psc_sucrose
28	1	Psc_sucrose
32	1	Psc_sucrose
32	1	Psc_sucrose
32	1	Psc_sucrose
32	1	Psc_sucrose
32	1	Psc_sucrose
32	1	Psc_sucrose
32	1	Psc_sucrose
32	1	Psc_sucrose
32	1	Psc_sucrose
32	1	Psc_sucrose
34	1	Psc_sucrose
34	1	Psc_sucrose
35	1	Psc_sucrose
38	1	Psc_sucrose
38	1	Psc_sucrose
38	1	Psc_sucrose
38	1	Psc_sucrose
38	1	Psc_sucrose
38	1	Psc_sucrose
39	1	Psc_sucrose
40	1	Psc_sucrose
40	1	Psc_sucrose
40	1	Psc_sucrose
40	1	Psc_sucrose
41	1	Psc_sucrose
42	1	Psc_sucrose
44	1	Psc_sucrose
44	1	Psc_sucrose
44	1	Psc_sucrose
45	1	Psc_sucrose
45	1	Psc_sucrose
45	1	Psc_sucrose
47	1	Psc_sucrose
5	1	Psc_DSS10
7	1	Psc_DSS10
7	1	Psc_DSS10
7	1	Psc_DSS10
7	1	Psc_DSS10
7	1	Psc_DSS10
7	1	Psc_DSS10
10	1	Psc_DSS10
10	1	Psc_DSS10
10	1	Psc_DSS10
10	1	Psc_DSS10
10	1	Psc_DSS10
10	1	Psc_DSS10
11	1	Psc_DSS10
11	1	Psc_DSS10
11	1	Psc_DSS10
11	1	Psc_DSS10
11	1	Psc_DSS10
11	1	Psc_DSS10
11	1	Psc_DSS10
12	1	Psc_DSS10
13	1	Psc_DSS10
14	1	Psc_DSS10
14	1	Psc_DSS10
14	1	Psc_DSS10
17	1	Psc_DSS10
17	1	Psc_DSS10
17	1	Psc_DSS10
17	1	Psc_DSS10
17	1	Psc_DSS10
17	1	Psc_DSS10
19	1	Psc_DSS10
19	1	Psc_DSS10
25	1	Psc_DSS10
25	1	Psc_DSS10
39	1	Psc_DSS10
41	1	Psc_DSS10

## Sheet: Fig 3E
u	Condition
0.178	PscXL26
0.441	PscXL26
0	PscXL26
7.603	PscXL26
0	PscXL26
5.697	PscXL26
0	PscXL26
1.596	PscXL26
5.856	PscXL26
0	PscXL26
0	PscXL26
0.1	PscXL26
0.096	PscXL26
0.038	PscXL26
16.935	PscXL26
0.893	PscXL26
18.816	PscXL26
25.306	PscXL26
1.926	PscXL26
0	PscXL26
0	PscXL26
0.811	PscXL26
14.216	PscXL26
69.474	PscXL26
37.524	PscXL26
15.292	PscXL26
9.273	PscXL26
0.933	PscXL26
9.783	PscXL26
1.495	PscXL26
0	PscXL26
75.621	ArmCTRL
85.818	ArmCTRL
116.073	ArmCTRL
165.709	ArmCTRL
110.459	ArmCTRL
160.642	ArmCTRL
159.883	ArmCTRL
75.486	ArmCTRL
96.493	ArmCTRL
61.55	ArmCTRL
157.709	ArmCTRL
140.134	ArmCTRL
96.617	ArmCTRL
182.74	ArmCTRL
145.428	ArmCTRL
169.121	ArmCTRL
98.434	ArmCTRL
93.323	ArmCTRL
134.933	ArmCTRL
208.363	ArmCTRL
67.552	ArmCTRL
92.228	ArmCTRL
124.961	ArmCTRL
121.918	ArmCTRL
123.516	ArmCTRL
76.921	ArmCTRL
116.257	ArmCTRL
109.759	ArmCTRL
120.309	ArmCTRL
115.568	ArmCTRL

[truncated: 4 more sheets: Fig 4B, Fig 4C, Fig 4E, Fig 5E]
